# Supplementary material for: Lingguizhugan decoction improves non-alcoholic fatty liver disease by altering insulin resistance and lipid metabolism related genes: a whole trancriptome study by RNA-Seq
Source: Oncotarget. 2017 Jul 28;8(47):82621–31. doi: 10.18632/oncotarget.19734 (PMC5669915; doi:10.18632/oncotarget.19734)
Supplement: Supplementary file 2 [file oncotarget-08-82621-s002.xlsx]

## Sheet: NAFLDvsNormal DEGs
DEGs in NAFLD vs normal group
ENSEMBL_ID	Gene_symbol	NAFLDVsNormal_FDR	NAFDLVsNormal_FoldChange
ENSRNOG00000033195	A1cf	0.025109	1.54375
ENSRNOG00000037188	A1i3,Cpamd8,Mug2,Mug1	0.00363725	1.53746
ENSRNOG00000000967	Aacs	0.00116149	0.190128
ENSRNOG00000013950	Aadac	0.0265485	1.28841
ENSRNOG00000018886	Aaed1	0.0361847	1.53353
ENSRNOG00000014399	Aamp	0.016702	0.820754
ENSRNOG00000020658	Aarsd1	0.0361302	0.706869
ENSRNOG00000039494	Aass	0.0279874	1.21747
ENSRNOG00000018126	Abca1	0.0172463	1.40023
ENSRNOG00000046890	Abca6	0.022956	1.28749
ENSRNOG00000004040	Abca8	0.0230489	1.6961
ENSRNOG00000004147	Abca8a	0.00752319	1.48822
ENSRNOG00000022305	Abcc1	0.0369576	1.7947
ENSRNOG00000046727	Abcc2	0.0301801	1.25453
ENSRNOG00000028781	Abcc6	0.00581878	0.687994
ENSRNOG00000021130	Abcc8	0.04767	1.41005
ENSRNOG00000011929	Abcd3	0.00448183	0.717114
ENSRNOG00000001710	Abcf3	0.0237905	0.766276
ENSRNOG00000001158	Abcg1	0.0161948	1.87154
ENSRNOG00000005250	Abcg5	0.0181558	0.626784
ENSRNOG00000005420	Abcg8	0.00284624	0.278061
ENSRNOG00000025689	Abhd1	0.00297806	0.597578
ENSRNOG00000056637	Abhd16a	0.0159305	0.65721
ENSRNOG00000018212	Abhd17a	0.00582449	0.690335
ENSRNOG00000017120	Abhd2	0.0300146	1.32849
ENSRNOG00000017707	Abi2	0.0301419	2.13261
ENSRNOG00000001627	Abi3bp	0.0426439	1.56856
ENSRNOG00000056837	Abr	0.0248776	1.80234
ENSRNOG00000015762	Abtb1	0.0301417	0.756885
ENSRNOG00000032908	Acaa1	0.0130743	0.812785
ENSRNOG00000013766	Acaa2	0.000843174	0.757486
ENSRNOG00000034013	Acaca	0.0393358	1.37086
ENSRNOG00000000658	Acacb	0.00609478	0.643427
ENSRNOG00000001177	Acads	0.008167	0.761284
ENSRNOG00000020624	Acadsb	0.0392523	1.30273
ENSRNOG00000001730	Acap2	0.033624	1.50759
ENSRNOG00000022307	Acap3	0.0222359	0.63045
ENSRNOG00000019189	Acat2	0.00522028	0.386874
ENSRNOG00000017642	Acbd5	0.0305433	1.3832
ENSRNOG00000003550	Acbd6	0.0303361	0.696601
ENSRNOG00000007637	Acer2	0.032524	1.28025
ENSRNOG00000011478	Ackr4	0.0490301	1.4566
ENSRNOG00000016924	Acly	0.0233123	0.755573
ENSRNOG00000051912	Acnat2	0.0191572	1.26719
ENSRNOG00000024128	Aco2	0.016512	0.804977
ENSRNOG00000010134	Acot2	0.0237154	0.66774
ENSRNOG00000053460	Acot3	0.0198034	0.547166
ENSRNOG00000046864	Acot4	0.00747047	0.505973
ENSRNOG00000032508	Acot5	0.014162	0.495356
ENSRNOG00000010580	Acot7	0.00553912	0.603286
ENSRNOG00000003782	Acot9	0.0324668	1.59477
ENSRNOG00000007378	Acox2	0.00665741	1.41285
ENSRNOG00000003330	Acsf2	0.00199529	0.549368
ENSRNOG00000019180	Acsl4	0.0271057	1.21139
ENSRNOG00000016265	Acsl5	0.0173137	0.797312
ENSRNOG00000032246	Acsm3	0.00368623	2.28319
ENSRNOG00000031211	Acsm5	0.0031607	2.33861
ENSRNOG00000007102	Acss1	0.0470292	1.61184
ENSRNOG00000018755	Acss2	0.00153914	0.515124
ENSRNOG00000034254	Actb	0.00394572	1.28584
ENSRNOG00000036701	Actg1	0.032012	1.25901
ENSRNOG00000056756	Actn1	0.0228323	1.37104
ENSRNOG00000020433	Actn4	0.0239206	1.21952
ENSRNOG00000019725	Actr1a	0.0409052	0.811535
ENSRNOG00000016789	Actr1b	0.0227175	0.809963
ENSRNOG00000004959	Actr2	0.0195687	1.52646
ENSRNOG00000017901	Acy3	0.0298103	0.792678
ENSRNOG00000054257	Adam10	0.0357352	1.45697
ENSRNOG00000020590	Adam15	0.0357998	1.40119
ENSRNOG00000012424	Adam23	0.0282542	1.7889
ENSRNOG00000017231	Adam9	0.0256666	1.42213
ENSRNOG00000001607	Adamts1	0.0167544	1.72526
ENSRNOG00000023257	Adamts9	0.0430989	1.49034
ENSRNOG00000049385	Adamtsl4	0.00166152	0.485709
ENSRNOG00000001227	Adarb1	0.030828	1.43408
ENSRNOG00000043201	Adck3	0.00512967	1.41054
ENSRNOG00000030334	Adck5	0.0226219	0.687734
ENSRNOG00000059479	Adcy1	0.00953333	2.41261
ENSRNOG00000053410	Adcy10	0.0263887	0.464815
ENSRNOG00000046254	Adgre1	0.0259336	1.52139
ENSRNOG00000004489	Adgre5	0.0290195	1.40798
ENSRNOG00000011154	Adgrf5	0.0164823	1.54987
ENSRNOG00000039891	Adgrg5	0.0240628	2.23773
ENSRNOG00000011411	Adgrg6	0.0482139	1.52054
ENSRNOG00000032660	Adgrl2	0.02468	1.39802
ENSRNOG00000033940	Adgrl4	0.0293512	1.63889
ENSRNOG00000032959	Adh7	0.0230687	1.71963
ENSRNOG00000059456	Adrbk2	0.0317985	2.27675
ENSRNOG00000055984	Adrm1	0.0198806	0.760085
ENSRNOG00000046763	Adssl1	0.0296332	1.41778
ENSRNOG00000052025	Aes	0.0157197	0.717608
ENSRNOG00000019403	Afap1l1	0.0269997	1.66062
ENSRNOG00000002232	Aff1	0.0319547	1.44897
ENSRNOG00000018830	Aff3	0.0337216	1.72745
ENSRNOG00000006965	Aff4	0.0345543	1.29372
ENSRNOG00000002878	Afm	0.00256844	0.82671
ENSRNOG00000012764	Agap3	0.030287	0.72311
ENSRNOG00000001404	Agfg2	0.0352161	0.807901
ENSRNOG00000019466	Agpat2	0.0292677	0.782827
ENSRNOG00000001205	Agpat3	0.0035707	0.581801
ENSRNOG00000023856	Agxt	0.00567516	0.625936
ENSRNOG00000017821	Agxt2	0.0154718	1.22375
ENSRNOG00000017777	Ahcy	0.00597273	0.79189
ENSRNOG00000013969	Ahi1	0.0406227	1.744
ENSRNOG00000057569	Ahnak	0.0425689	1.32813
ENSRNOG00000004342	Ahr	0.0189813	1.37786
ENSRNOG00000048981	Ahsa1	0.0143526	0.705592
ENSRNOG00000052142	Ahsa2	0.0195547	0.639912
ENSRNOG00000010753	Aig1	0.0170343	0.482464
ENSRNOG00000057957	Aim1l	0.0336078	0.803048
ENSRNOG00000002373	Akap1	0.0210781	0.802542
ENSRNOG00000009987	Akap11	0.0469807	1.28193
ENSRNOG00000019549	Akap12	0.0399875	1.73883
ENSRNOG00000010964	Akap13	0.0346717	1.26005
ENSRNOG00000028211	Akap17a	0.0346544	0.732663
ENSRNOG00000011504	Akap2	0.0271947	1.65428
ENSRNOG00000006410	Akap5	0.0170299	2.57487
ENSRNOG00000004841	Akap6	0.0486124	1.75544
ENSRNOG00000006355	Akap8l	0.00511623	0.55066
ENSRNOG00000026319	Akap9	0.026178	1.37721
ENSRNOG00000008005	Akna	0.0329896	1.55068
ENSRNOG00000038331	Akr1c1	0.00669511	1.96421
ENSRNOG00000029844	Akr1c2	0.00383178	0.626809
ENSRNOG00000021735	Akr1cl	0.0421922	1.40412
ENSRNOG00000013004	Akr1d1	0.0144373	1.3435
ENSRNOG00000017780	Akr7a2	0.0109662	0.709971
ENSRNOG00000017899	Akr7a3	0.0149534	1.39981
ENSRNOG00000020289	Akt1s1	0.0245335	0.757549
ENSRNOG00000015206	Alad	0.0185913	0.815992
ENSRNOG00000056596	Alas1	0.0168186	1.22764
ENSRNOG00000017619	Aldh1a1	0.0334092	1.35229
ENSRNOG00000011497	Aldh1b1	0.0352135	1.6221
ENSRNOG00000008586	Aldh1l2	0.0343347	1.20731
ENSRNOG00000023538	Aldh5a1	0.0111168	1.33479
ENSRNOG00000011419	Aldh6a1	0.0167617	1.22296
ENSRNOG00000014511	Alg10	0.0493893	1.60255
ENSRNOG00000012841	Alg11	0.0277946	0.804841
ENSRNOG00000022636	Alpk1	0.0400868	1.51654
ENSRNOG00000006889	Ambp	0.00333034	0.757799
ENSRNOG00000005266	Amdhd1	0.000687476	0.509994
ENSRNOG00000006460	Amdhd2	0.0275339	0.670537
ENSRNOG00000026702	Amica1	0.0229438	1.95548
ENSRNOG00000022166	Ammecr1	0.0338335	2.00917
ENSRNOG00000008487	Amotl2	0.044787	0.825173
ENSRNOG00000019240	Ampd2	0.0217329	0.730953
ENSRNOG00000033529	Amy1a	0.015406	1.22752
ENSRNOG00000016965	Anapc1	0.0498431	1.35012
ENSRNOG00000036686	Anapc11	0.0369652	0.779079
ENSRNOG00000016678	Angptl2	0.0373134	1.43608
ENSRNOG00000008638	Angptl3	1.32117e-14	1.5401
ENSRNOG00000007545	Angptl4	0.02063	0.674387
ENSRNOG00000016212	Ankfy1	0.0346617	1.27159
ENSRNOG00000010960	Ankh	0.0298712	1.24953
ENSRNOG00000002940	Ankrd17	0.0317166	1.26978
ENSRNOG00000010888	Ankrd33b	0.0266401	0.608537
ENSRNOG00000019052	Ankzf1	0.0348144	0.733551
ENSRNOG00000006995	Ano6	0.0189344	1.7553
ENSRNOG00000009266	Anp32b	0.0475268	0.814217
ENSRNOG00000010362	Anxa2	0.0221343	1.67634
ENSRNOG00000002045	Anxa3	0.0277661	1.41238
ENSRNOG00000007136	Anxa7	0.0350887	1.38776
ENSRNOG00000015354	Aox1	0.00177121	1.2393
ENSRNOG00000014555	Aox4,Aox3	0.0261226	1.30921
ENSRNOG00000061543	Ap2b1	0.0440182	1.3229
ENSRNOG00000015865	Ap2s1	0.0349741	0.808583
ENSRNOG00000010624	Ap3b1	0.0302547	1.32286
ENSRNOG00000008022	Apaf1	0.0320026	1.56396
ENSRNOG00000014928	Apba1	0.0490964	1.79973
ENSRNOG00000017849	Apbb3	0.0117633	0.602051
ENSRNOG00000020423	Apc	0.0396381	1.35994
ENSRNOG00000003984	Apln	0.0263788	2.48581
ENSRNOG00000045679	Apoa1	0.000900171	0.66457
ENSRNOG00000003500	Apoa2	0.000786367	0.621294
ENSRNOG00000005542	Apob	0.0270854	1.2201
ENSRNOG00000018402	Apoc2	0.00159392	0.668414
ENSRNOG00000047503	Apoc3	0.00156927	0.759624
ENSRNOG00000018405	Apoc4	0.00584405	0.668607
ENSRNOG00000003566	Apoh	0.00384739	0.818264
ENSRNOG00000023410	Apol9a	0.0058636	0.633317
ENSRNOG00000000850	Apom	0.00281449	0.653905
ENSRNOG00000033466	Apon	0.00424043	0.739835
ENSRNOG00000006997	App	0.00686044	1.50394
ENSRNOG00000013358	Aqp11	0.0430499	0.747968
ENSRNOG00000005639	Ar	0.0337034	2.48075
ENSRNOG00000056826	Arap2	0.0270706	1.59835
ENSRNOG00000061108	Arcn1	0.0170734	1.21197
ENSRNOG00000014429	Arfgap2	0.0144066	0.761217
ENSRNOG00000011460	Arfgef3	0.0478405	2.33226
ENSRNOG00000018440	Arfip2	0.016542	0.599774
ENSRNOG00000031168	Arhgap15	0.0490866	1.69098
ENSRNOG00000009347	Arhgap25	0.0330393	1.54126
ENSRNOG00000028569	Arhgap27	0.0341752	1.52772
ENSRNOG00000004192	Arhgap30	0.0289048	1.53911
ENSRNOG00000003088	Arhgap31	0.0349888	1.89462
ENSRNOG00000026821	Arhgap42	0.048873	1.37419
ENSRNOG00000004696	Arhgap5	0.0289728	1.60291
ENSRNOG00000036688	Arhgdia	0.0246412	0.825866
ENSRNOG00000020130	Arhgef1	0.0346678	0.780401
ENSRNOG00000008924	Arhgef12	0.0246292	1.37045
ENSRNOG00000047967	Arhgef19	0.0350554	0.798904
ENSRNOG00000000869	Arhgef6	0.0465273	1.60333
ENSRNOG00000005763	Arl1	0.0322221	1.24683
ENSRNOG00000011105	Arl15	0.047264	1.75432
ENSRNOG00000018714	Arl5b	0.0151019	1.9008
ENSRNOG00000001689	Arl6	0.0435982	1.43112
ENSRNOG00000001080	Arl6ip4	0.0100462	0.610025
ENSRNOG00000025730	Armcx3	0.0289544	1.51241
ENSRNOG00000043128	Armcx4	0.0390115	1.52625
ENSRNOG00000000996	Arpc1a	0.0401032	0.820893
ENSRNOG00000008994	Arpc4	0.0264651	0.769551
ENSRNOG00000014317	Arpc5l	0.0362151	0.758054
ENSRNOG00000023086	Arpp19,LOC100360828	0.0382434	0.792912
ENSRNOG00000030404	Arrb1	0.0374881	1.93902
ENSRNOG00000001888	Arvcf	0.0326274	0.737308
ENSRNOG00000049714	Asap3	0.0483499	1.29046
ENSRNOG00000018693	Asgr1	0.00567144	0.762123
ENSRNOG00000020386	Ash1l	0.0358487	1.26306
ENSRNOG00000000903	Asl	0.00124408	0.631502
ENSRNOG00000028166	Asmtl	0.0241818	0.692587
ENSRNOG00000007546	Asns	0.012363	3.58006
ENSRNOG00000019424	Aspdh	0.0100629	0.724202
ENSRNOG00000012843	Aspg	1.55431e-15	0.418475
ENSRNOG00000036678	Aspscr1	0.0216841	0.77289
ENSRNOG00000008837	Ass1	0.00581638	0.717629
ENSRNOG00000060105	Astn2	0.0438915	1.81539
ENSRNOG00000011908	Asxl2	0.039981	1.63941
ENSRNOG00000001597	Atf2	0.035278	1.55788
ENSRNOG00000017801	Atf4	0.0127775	0.737837
ENSRNOG00000020060	Atf5	0.0155583	0.738705
ENSRNOG00000024632	Atf6	0.0258223	1.40422
ENSRNOG00000016984	Atg13	0.0302606	1.28333
ENSRNOG00000047625	Atg4d	0.0225661	0.710292
ENSRNOG00000021203	Atl3	0.0198694	1.64821
ENSRNOG00000029773	Atm	0.0447116	1.31402
ENSRNOG00000010716	Atoh8	0.0239239	0.642483
ENSRNOG00000013118	Atox1	0.0108392	0.732923
ENSRNOG00000017154	Atp11a	0.0366612	1.35226
ENSRNOG00000052116	Atp11b	0.0466682	1.27549
ENSRNOG00000003472	Atp11c	0.0165305	1.61484
ENSRNOG00000001724	Atp13a3	0.04223	1.90808
ENSRNOG00000002934	Atp1b1	0.0297782	1.37879
ENSRNOG00000004026	Atp2b1	0.0236972	1.46818
ENSRNOG00000014625	Atp5d	0.00893999	0.713344
ENSRNOG00000049912	Atp5e	0.0198191	0.755467
ENSRNOG00000001596	Atp5g3	0.011752	0.776517
ENSRNOG00000003626	Atp5h	0.0190839	0.796896
ENSRNOG00000000064	Atp5i	0.0250961	0.773708
ENSRNOG00000028884	Atp5l	0.021687	0.817298
ENSRNOG00000006542	Atp6v0c	0.0160885	0.777873
ENSRNOG00000001992	Atp6v1a	0.0348545	1.22817
ENSRNOG00000061367	Atp7a	0.0313909	2.06977
ENSRNOG00000033299	ATP8	0.026219	1.82539
ENSRNOG00000024952	Atp8b1	0.0301798	1.3828
ENSRNOG00000016998	Atxn1	0.0199596	2.22704
ENSRNOG00000018686	Atxn2l	0.0159783	0.697852
ENSRNOG00000007842	Aup1	0.0137575	0.760743
ENSRNOG00000004400	Avpr1a	0.022571	1.34113
ENSRNOG00000020716	Axl	0.031929	1.2405
ENSRNOG00000001333	Azgp1	0.00689315	0.826902
ENSRNOG00000007625	B3galt1	0.0334877	1.52256
ENSRNOG00000019804	B3gat3	0.0191883	0.700203
ENSRNOG00000004839	B4galnt1	0.0250659	0.755879
ENSRNOG00000001582	Bach1	0.0247407	1.6885
ENSRNOG00000008277	Bag1	0.0248829	0.775015
ENSRNOG00000004049	Baiap2	0.0320359	0.741268
ENSRNOG00000001971	Bbx	0.0381048	2.02558
ENSRNOG00000047606	Bcl2a1	0.0166505	2.38606
ENSRNOG00000016551	Bcl2l11	0.0165287	1.70755
ENSRNOG00000018916	Bcl7c	0.0398743	0.67185
ENSRNOG00000058050	Bclaf1,Mtfr2	0.0342126	1.26264
ENSRNOG00000038746	Bco2	0.0269834	1.24857
ENSRNOG00000017864	Bdp1	0.0341399	1.6573
ENSRNOG00000025164	Bhlha15	0.0376098	2.0522
ENSRNOG00000007152	Bhlhe40	0.0104018	0.607899
ENSRNOG00000011200	Bhmt	0.0162224	0.808193
ENSRNOG00000000614	Bicc1	0.0434199	1.65653
ENSRNOG00000027191	Birc6	0.0230773	1.75849
ENSRNOG00000013967	Blnk	0.0249685	2.2531
ENSRNOG00000007784	Bloc1s1	0.0400493	0.763286
ENSRNOG00000054224	Bloc1s4	0.0341723	0.686331
ENSRNOG00000024410	Blvrb	0.0164624	0.785792
ENSRNOG00000010890	Bmp1	0.00392583	0.679519
ENSRNOG00000009316	Bmp10	0.0364401	1.77773
ENSRNOG00000022196	Bmpr2	0.0395604	1.60789
ENSRNOG00000017243	Bnip3	0.0317417	0.811166
ENSRNOG00000050437	Bod1l1	0.0262402	1.50256
ENSRNOG00000021185	Bola1	0.0238768	0.701895
ENSRNOG00000047296	Bptf	0.0320637	1.40021
ENSRNOG00000048061	Brcc3	0.0369595	1.29202
ENSRNOG00000014595	Brf1	0.0239315	0.670244
ENSRNOG00000001009	Bri3	0.0190272	0.755734
ENSRNOG00000002291	Brwd3	0.029139	1.92745
ENSRNOG00000017938	Btaf1	0.0450363	1.25465
ENSRNOG00000005758	Btbd11	0.0248906	1.70758
ENSRNOG00000016912	Btf3	0.0251003	0.79915
ENSRNOG00000013977	Bzw1	0.0283756	1.27407
ENSRNOG00000001621	C2cd2	0.0241739	1.39243
ENSRNOG00000009719	C2cd2l	0.0264049	0.761822
ENSRNOG00000000443	C4a,LOC103689965	0.0162672	0.816695
ENSRNOG00000004125	C4bpb	0.00993495	0.803495
ENSRNOG00000028701	C8g	0.00132547	0.707465
ENSRNOG00000001173	Cabp1	0.0238465	0.576804
ENSRNOG00000018339	Cabp2	0.0227527	0.782388
ENSRNOG00000013147	Cacna1d	0.0413472	1.26503
ENSRNOG00000033531	Cacna2d1	0.0279943	2.39743
ENSRNOG00000008031	Cacna2d4	0.0300292	1.77187
ENSRNOG00000054695	Calcrl	0.0217435	1.637
ENSRNOG00000010233	Cald1	0.0194367	1.22245
ENSRNOG00000004060	Calm1	0.0110249	1.2869
ENSRNOG00000006197	Calu	0.0199283	1.22764
ENSRNOG00000017882	Camk1d	0.04585	1.51414
ENSRNOG00000011589	Camk2d	0.0439667	1.49769
ENSRNOG00000016322	Camk2n1	0.00900834	0.43965
ENSRNOG00000013538	Capza1	0.0319666	1.29976
ENSRNOG00000021017	Car11	0.0230742	0.424274
ENSRNOG00000010079	Car3	0	2.27285
ENSRNOG00000005669	Car8	0.0349501	1.20603
ENSRNOG00000001271	Card6	0.0228498	1.44119
ENSRNOG00000015021	Carkd	0.0223905	0.737324
ENSRNOG00000003195	Caskin1	0.0309922	0.541538
ENSRNOG00000056216	Casp7	0.0305172	1.3194
ENSRNOG00000006487	Casp8ap2	0.0322707	1.57731
ENSRNOG00000057713	Cav2	0.0167581	1.70154
ENSRNOG00000014723	Cbfa2t3	0.0472697	1.70293
ENSRNOG00000008444	Cbl	0.0416285	2.05136
ENSRNOG00000029528	Cbs	0.013343	0.766682
ENSRNOG00000046207	Cbx4	0.0445841	0.721745
ENSRNOG00000059715	Cc2d2a	0.0366824	1.61673
ENSRNOG00000016097	Ccbl1	0.00550152	0.635013
ENSRNOG00000018932	Ccdc124	0.0357948	0.741535
ENSRNOG00000012932	Ccdc146	0.0217695	2.36948
ENSRNOG00000039473	Ccdc152	0.00391637	0.504223
ENSRNOG00000023216	Ccdc17	0.0404952	0.675959
ENSRNOG00000051680	Ccdc186	0.0417461	1.4708
ENSRNOG00000002052	Ccdc80	0.0152437	1.41555
ENSRNOG00000005713	Ccdc82	0.0474962	1.54269
ENSRNOG00000012137	Ccdc84	0.0165444	0.552113
ENSRNOG00000048848	Ccdc9	0.0170175	0.656877
ENSRNOG00000010906	Ccl5	0.0452418	1.56615
ENSRNOG00000057710	Ccnd2	0.0229406	2.40078
ENSRNOG00000011586	Ccnl1,LOC100909712	0.0235928	0.711856
ENSRNOG00000018691	Ccnl2,Aurkaip1	0.00446663	0.653393
ENSRNOG00000018123	Ccny	0.0456212	1.25174
ENSRNOG00000053428	Ccpg1	0.0282559	1.29916
ENSRNOG00000049115	Ccr5	0.039404	1.50978
ENSRNOG00000015630	Cct7	0.0201012	0.827977
ENSRNOG00000025332	Cd109	0.0299386	2.30736
ENSRNOG00000017819	Cd14	0.0251535	1.2857
ENSRNOG00000010253	Cd163	0.0149125	1.49175
ENSRNOG00000039048	Cd200r1	0.0302212	1.61257
ENSRNOG00000029881	Cd209b	0.0476396	1.54783
ENSRNOG00000004698	Cd244	0.0243172	2.20762
ENSRNOG00000011987	Cd2ap	0.019535	1.81981
ENSRNOG00000017201	Cd2bp2	0.0443444	0.821197
ENSRNOG00000006901	Cd320	0.0211998	0.617336
ENSRNOG00000040108	Cd36,LOC100365047	0.0160967	2.77375
ENSRNOG00000003069	Cd38	0.0384292	1.38734
ENSRNOG00000016294	Cd4	0.0232603	1.51801
ENSRNOG00000006094	Cd44	0.0180403	2.42123
ENSRNOG00000004737	Cd48	0.0292883	1.64022
ENSRNOG00000017874	Cd53	0.0250448	1.75476
ENSRNOG00000023068	Cd5l	0.0228264	1.40443
ENSRNOG00000036674	Cd7	0.0246458	2.08299
ENSRNOG00000017485	Cd72	0.0286361	1.95372
ENSRNOG00000018735	Cd74	0.00464388	2.35231
ENSRNOG00000018092	Cd83	0.0492016	1.44058
ENSRNOG00000022884	Cd84	0.0459126	1.97746
ENSRNOG00000007178	Cd8a	0.0479877	1.62292
ENSRNOG00000050735	Cd99	0.013006	0.66323
ENSRNOG00000005904	Cdc27	0.0466902	1.42938
ENSRNOG00000060530	Cdc34	0.0128835	0.605144
ENSRNOG00000013536	Cdc42	0.0199786	1.28361
ENSRNOG00000003258	Cdc73	0.048687	1.44861
ENSRNOG00000015602	Cdh2	0.0198257	1.2702
ENSRNOG00000013324	Cdh5	0.0167699	1.65339
ENSRNOG00000003328	Cdip1	0.0203902	0.783613
ENSRNOG00000024144	Cdipt	0.0355145	0.789666
ENSRNOG00000016088	Cdk10	0.0371199	0.745736
ENSRNOG00000006000	Cdk12	0.0494127	1.37075
ENSRNOG00000008017	Cdk5	0.0274307	0.658997
ENSRNOG00000022586	Cdk9	0.0217724	0.663858
ENSRNOG00000011789	Cdon	0.0367571	1.4267
ENSRNOG00000010186	Cdv3	0.0421396	1.22909
ENSRNOG00000010918	Cebpa	0.0157403	0.823453
ENSRNOG00000011566	Cecr2	0.0498392	1.621
ENSRNOG00000023661	Celf2	0.0328864	1.8023
ENSRNOG00000033688	Cep170b	0.0368479	0.815859
ENSRNOG00000003882	Cep350	0.0260192	1.70595
ENSRNOG00000000414	Cep85l	0.0302014	1.8796
ENSRNOG00000017022	Cerk	0.0406274	1.31822
ENSRNOG00000024595	Cers6	0.0267163	1.69315
ENSRNOG00000015519	Ces1d,LOC291863	0.0267931	1.20257
ENSRNOG00000011635	Ces2e	0.0176878	1.35151
ENSRNOG00000013808	Ces2g	0.048738	1.20031
ENSRNOG00000012034	Ces2i	0.0224129	1.7529
ENSRNOG00000029744	Ces2j	0.0118596	1.88278
ENSRNOG00000007046	Cfap70	0.031848	1.60714
ENSRNOG00000051158	Cfb	0.0405811	1.21052
ENSRNOG00000030715	Cfh	0.00578712	1.45384
ENSRNOG00000012473	Cflar	0.0258126	1.34943
ENSRNOG00000010178	Cgrrf1	0.0215932	0.725891
ENSRNOG00000013211	Chchd3	0.0312158	0.823512
ENSRNOG00000016744	Chd6	0.047499	1.32049
ENSRNOG00000049302	Chd9	0.0473119	1.33959
ENSRNOG00000031896	Chek1,Stt3a	0.0144153	1.28485
ENSRNOG00000053272	Chi3l1	0.0164833	2.45997
ENSRNOG00000011404	Chkb	0.0218025	0.640236
ENSRNOG00000043328	Chmp2a	0.0353401	0.791999
ENSRNOG00000034071	Chmp4bl1	0.0482036	0.801467
ENSRNOG00000001750	Chrd	0.0159164	0.576556
ENSRNOG00000003777	Chrne	0.0205178	0.472452
ENSRNOG00000016267	Chst15	0.0393818	1.71672
ENSRNOG00000012698	Chsy1	0.0489388	1.39724
ENSRNOG00000016234	Ciapin1	0.0321961	0.741554
ENSRNOG00000042717	Ciart	0.0397878	0.532818
ENSRNOG00000002659	Ciita	0.0164447	2.38529
ENSRNOG00000015999	Cirbp	0.0190328	0.61071
ENSRNOG00000000610	Cisd1	0.0201708	0.756871
ENSRNOG00000036894	Cisd3	0.0364053	0.784289
ENSRNOG00000029543	Cish	0.00267772	0.0822238
ENSRNOG00000056940	Cited2	0.019113	1.4814
ENSRNOG00000002376	Clasp1	0.0436861	1.52945
ENSRNOG00000046000	Clasrp	0.01825	0.563091
ENSRNOG00000010682	Clcn3	0.0460651	1.35722
ENSRNOG00000003533	Clcn4	0.0267362	1.21691
ENSRNOG00000002862	Clcn5	0.0441571	1.96813
ENSRNOG00000022697	Clec14a	0.0213093	1.58376
ENSRNOG00000007866	Clec2d2,Clec2dl1	0.0418585	1.67287
ENSRNOG00000042139	Clec4a1	0.0494024	1.38894
ENSRNOG00000054251	Clec7a	0.0105879	3.559
ENSRNOG00000025768	Clk1	0.0370943	0.828778
ENSRNOG00000030126	Clk3	0.0127523	0.597329
ENSRNOG00000002175	Clock	0.0278261	1.3596
ENSRNOG00000017506	Cltb	0.0439775	0.812331
ENSRNOG00000004291	Cltc	0.0190286	1.26807
ENSRNOG00000013816	Cmas	0.0214101	0.81603
ENSRNOG00000013178	Cmip	0.0299555	1.44698
ENSRNOG00000011201	Cmtm8	0.0216677	0.71149
ENSRNOG00000019992	Cnbd2	0.029337	1.39648
ENSRNOG00000043044	Cnn2	0.0448653	1.58823
ENSRNOG00000054891	Cnot6	0.0345167	1.45429
ENSRNOG00000002075	Cnot6l	0.0321157	1.41516
ENSRNOG00000018325	Cnppd1	0.0243064	0.791479
ENSRNOG00000019918	Coasy	0.0217623	0.770756
ENSRNOG00000026415	Col14a1	0.0152515	1.58572
ENSRNOG00000003357	Col3a1	0.0148598	1.29453
ENSRNOG00000016281	Col4a1	0.0177713	1.55907
ENSRNOG00000023972	Col4a2	0.0163787	1.69985
ENSRNOG00000015686	Col4a3bp	0.0414508	1.21488
ENSRNOG00000014851	Col4a4,LOC102557498	0.0388198	1.43997
ENSRNOG00000008749	Col5a1	0.0284737	1.39383
ENSRNOG00000003736	Col5a2	0.0382998	1.38961
ENSRNOG00000023007	Col6a6	0.027884	1.91921
ENSRNOG00000039668	Col8a1	0.0373279	1.83133
ENSRNOG00000008591	Colec10	0.016389	1.55843
ENSRNOG00000019615	Colq	0.0395246	0.41425
ENSRNOG00000018671	Commd4	0.0354272	0.686134
ENSRNOG00000001889	Comt	0.00151908	0.724881
ENSRNOG00000013968	Comtd1	0.0140862	0.616301
ENSRNOG00000006247	Copa	0.019166	1.23566
ENSRNOG00000010474	Copg1,Hmces	0.0190936	1.33224
ENSRNOG00000011014	Copg2	0.0323514	1.24458
ENSRNOG00000018723	Cops7b	0.0431045	0.667905
ENSRNOG00000029571	Coq10a	0.0352638	0.707894
ENSRNOG00000019430	Coro1a	0.0296078	1.54405
ENSRNOG00000018816	Cox5a	0.0269932	0.818157
ENSRNOG00000016660	Cox5b	0.0173331	0.795522
ENSRNOG00000001170	Cox6a1	0.0139988	0.793695
ENSRNOG00000010807	Cox6c	0.0217242	0.816277
ENSRNOG00000042903	Cox7a2,Cox7a2l2	0.0244775	0.715643
ENSRNOG00000004526	Cox7a2l	0.0258357	0.773454
ENSRNOG00000054689	Cox7b	0.0347451	0.753331
ENSRNOG00000021177	Cox8a	0.0148398	0.794817
ENSRNOG00000011913	Cp	0.0167283	1.20948
ENSRNOG00000030904	Cpb1	0.0120446	5.4787
ENSRNOG00000003873	Cpd	0.0229052	1.69999
ENSRNOG00000005043	Cpeb2	0.0360472	1.60427
ENSRNOG00000033169	Cpeb4	0.0231087	1.59927
ENSRNOG00000034134	Cpm	0.0329559	1.77188
ENSRNOG00000006298	Cpne3	0.0214702	1.75169
ENSRNOG00000026128	Cpne8	0.0374295	1.32399
ENSRNOG00000013704	Cps1	0.0181129	1.20647
ENSRNOG00000000985	Cpsf4	0.0245418	0.756044
ENSRNOG00000020668	Cpsf7	0.0248191	0.732845
ENSRNOG00000014254	Cpt1a	0.0165858	0.783321
ENSRNOG00000010438	Cpt1b	0.0300149	0.459047
ENSRNOG00000012443	Cpt2	0.00637283	0.753965
ENSRNOG00000018145	Crat	0.00393023	0.531006
ENSRNOG00000012826	Creb3l2	0.0166208	1.82206
ENSRNOG00000032202	Creb3l3	0.000972292	0.710438
ENSRNOG00000020769	Crebrf	0.0247512	1.4167
ENSRNOG00000003291	Creg1	0.0155114	1.21227
ENSRNOG00000009414	Creld1	0.0173195	0.699216
ENSRNOG00000004208	Crim1	0.0165858	2.26973
ENSRNOG00000005041	Crip2	0.0219031	1.26452
ENSRNOG00000049828	Crlf2	0.0270689	0.606172
ENSRNOG00000021273	Crls1	0.0444996	0.790115
ENSRNOG00000006779	Crot	0.0253168	1.26973
ENSRNOG00000056337	Crtc2	0.0173327	0.691394
ENSRNOG00000010524	Cryab	0.025522	1.74798
ENSRNOG00000018414	Csf1r	0.0166704	1.43904
ENSRNOG00000000187	Csf2rb	0.022876	1.88285
ENSRNOG00000013024	Csgalnact1	0.032685	1.70643
ENSRNOG00000019374	Csk	0.00978096	0.705779
ENSRNOG00000017106	Csnk1a1	0.0344531	1.24016
ENSRNOG00000018529	Csnk1g2	0.00637259	0.639779
ENSRNOG00000005276	Csnk2a1	0.0428934	1.30447
ENSRNOG00000000847	Csnk2b	0.0131008	0.678989
ENSRNOG00000008937	Csrp1	0.0217058	0.818444
ENSRNOG00000006767	Cst7	0.0226494	2.02926
ENSRNOG00000017352	Ctdnep1	0.030579	0.710904
ENSRNOG00000046257	Ctdspl	0.0272551	0.649877
ENSRNOG00000015036	Ctgf	0.0252051	1.66727
ENSRNOG00000030790	Ctnnd1	0.0228531	1.22085
ENSRNOG00000019708	Ctsf	0.0111892	0.738355
ENSRNOG00000014479	Cttnbp2nl	0.0252327	1.64292
ENSRNOG00000008039	Cul5	0.0436199	1.47834
ENSRNOG00000000481	Cuta	0.039357	0.788685
ENSRNOG00000001424	Cux1	0.0398754	1.50181
ENSRNOG00000001259	Cux2	0.035293	0.354319
ENSRNOG00000002802	Cxcl1	0.0349237	1.9714
ENSRNOG00000022256	Cxcl10	0.025214	1.87192
ENSRNOG00000024899	Cxcl13	0.00435532	3.89773
ENSRNOG00000022242	Cxcl9	0.0144798	1.83334
ENSRNOG00000052232	Cyb561d1	0.0443777	0.639996
ENSRNOG00000011142	Cyb5b	0.0115843	0.769946
ENSRNOG00000003622	Cybb	0.0162291	1.53145
ENSRNOG00000009620	Cybrd1	0.0409053	1.59844
ENSRNOG00000011945	Cyfip1	0.0350114	1.22012
ENSRNOG00000006557	Cyfip2	0.0281131	2.0169
ENSRNOG00000014811	Cyhr1	0.0189915	0.787032
ENSRNOG00000020035	Cyp17a1	0.00579194	0.460691
ENSRNOG00000019500	Cyp1a1	0.0245543	0.329909
ENSRNOG00000016173	Cyp1a2	0.010635	0.762919
ENSRNOG00000033680	Cyp2b1	0.0241939	0.519423
ENSRNOG00000052810	Cyp2c11	0.0190608	1.2271
ENSRNOG00000047945	Cyp2c12	0.0131698	0.530728
ENSRNOG00000049464	Cyp2c13	0.0155088	1.20111
ENSRNOG00000021924	Cyp2c22	0	2.84157
ENSRNOG00000013291	Cyp2c23	0.00368044	1.26392
ENSRNOG00000029179	Cyp2d3,Cyp2d1	0.00402747	0.780177
ENSRNOG00000032261	Cyp2d4	0.0241887	0.733018
ENSRNOG00000029128	Cyp2d5	0.00561365	0.825285
ENSRNOG00000032805	Cyp2f4	0.026271	0.754865
ENSRNOG00000047745	Cyp3a23/3a1,LOC100910877	0	1.66594
ENSRNOG00000046643	Cyp3a9	0.0247186	0.757216
ENSRNOG00000009597	Cyp4a1	0.000607018	0.549295
ENSRNOG00000030154	Cyp4a2,Cyp4a3	0.00080416	0.70932
ENSRNOG00000009741	Cyp4b1,Cyp4a3	0	0.55404
ENSRNOG00000032895	Cyp4f4	0.00578371	0.779703
ENSRNOG00000007234	Cyp51	1.26565e-14	0.213116
ENSRNOG00000009488	Cyp7a1	0	3.39973
ENSRNOG00000009730	Cyp7b1	0.0174713	2.48266
ENSRNOG00000019481	Cyp8b1	0	0.547331
ENSRNOG00000021051	Cyth2	0.0274046	0.717582
ENSRNOG00000001065	Cyth3	0.0453444	1.51156
ENSRNOG00000028930	Dab2	0.030341	1.77591
ENSRNOG00000020159	Dalrd3	0.0352058	0.718584
ENSRNOG00000020383	Dapk3	0.027253	0.734888
ENSRNOG00000046889	Dbi	6.43929e-15	0.520623
ENSRNOG00000021027	Dbp	0.00384796	0.602054
ENSRNOG00000015029	Dbt	0.0201406	1.36856
ENSRNOG00000018825	Dcaf11	0.0130025	0.803379
ENSRNOG00000006551	Dcaf15	0.036956	0.653458
ENSRNOG00000009403	Dcaf17	0.0484792	1.67163
ENSRNOG00000003078	Dcaf6	0.0350909	0.796204
ENSRNOG00000055281	Dcbld2	0.0382378	1.9107
ENSRNOG00000003296	Dck	0.0473777	1.61396
ENSRNOG00000020621	Dcst1	0.0329204	0.533372
ENSRNOG00000058618	Dcst2	0.0173878	0.662287
ENSRNOG00000025481	Dctn2	0.0197125	0.794663
ENSRNOG00000050315	Dcxr	0.0213827	0.820932
ENSRNOG00000014613	Ddah1	0.00906366	0.724861
ENSRNOG00000004327	Ddc	0.0154047	1.38054
ENSRNOG00000009481	Ddhd1	0.0109732	0.526467
ENSRNOG00000057078	Ddit4	0.0214679	1.83975
ENSRNOG00000001239	Ddt	0.0156961	0.778558
ENSRNOG00000057231	Ddx3	0.0388725	1.26826
ENSRNOG00000000841	Ddx39b	0.00841293	0.629377
ENSRNOG00000012771	Ddx41	0.0362267	0.774495
ENSRNOG00000022368	Ddx49	0.0463092	0.766016
ENSRNOG00000001043	Ddx55	0.0360454	0.689802
ENSRNOG00000053932	Ddx6	0.0194161	1.65213
ENSRNOG00000008236	Decr1	0.00276384	0.684877
ENSRNOG00000050424	Decr2,Nme4	0.00374533	0.732669
ENSRNOG00000000264	Def8	0.0192503	0.778323
ENSRNOG00000011739	Dennd4a	0.0266786	1.38437
ENSRNOG00000008036	Dennd4c	0.0339976	1.52968
ENSRNOG00000029866	Dennd6b	0.043862	0.668399
ENSRNOG00000004328	Deptor	0.0263789	1.69548
ENSRNOG00000002635	Dexi	0.0132359	0.653655
ENSRNOG00000025030	Dffb	0.0293567	0.62557
ENSRNOG00000028711	Dgat1	0.0145844	0.683067
ENSRNOG00000001880	Dgcr6	0.0339343	0.757615
ENSRNOG00000022943	Dgka	0.0371408	0.754514
ENSRNOG00000024112	Dgkq	0.00234439	0.590906
ENSRNOG00000017737	Dgkz	0.0167678	0.768009
ENSRNOG00000006787	Dhcr24	2.76446e-14	0.49129
ENSRNOG00000020776	Dhcr7	0.000444621	0.39338
ENSRNOG00000014665	Dhdds	0.0407036	0.790293
ENSRNOG00000028323	Dhrsx	0.0310119	0.686909
ENSRNOG00000007054	Dhx33	0.0493857	1.46294
ENSRNOG00000029197	Diablo	0.0448289	0.728406
ENSRNOG00000055562	Dkc1	0.0127753	0.620342
ENSRNOG00000010780	Dlc1	0.0297494	1.44935
ENSRNOG00000006364	Dld	0.0168089	1.26103
ENSRNOG00000038597	Dlg1	0.0449334	1.33872
ENSRNOG00000046366	Dmd,LOC103690839	0.0272173	1.4281
ENSRNOG00000024671	Dmxl1	0.0295669	1.71341
ENSRNOG00000021824	Dnajb1	0.0277373	0.813542
ENSRNOG00000030408	Dnajb12	0.025767	0.816408
ENSRNOG00000019506	Dnajb2	0.0190329	0.745401
ENSRNOG00000000130	Dnajb5	0.0439994	0.733129
ENSRNOG00000004006	Dnajb9	0.027133	1.29683
ENSRNOG00000006803	Dnajc10	0.0499932	1.22241
ENSRNOG00000011491	Dnajc13	0.0246382	1.4184
ENSRNOG00000053498	Dnajc22	0.0173506	0.78417
ENSRNOG00000017781	Dnajc7	0.0249111	0.763171
ENSRNOG00000042352	Dnase1l2	0.0130045	0.313415
ENSRNOG00000009291	Dnase1l3	0.0247603	1.63526
ENSRNOG00000018791	Dnlz	0.0499038	0.744191
ENSRNOG00000018029	Doc2g	0.0243554	0.401517
ENSRNOG00000053200	Dock10	0.0192511	1.79159
ENSRNOG00000004823	Dock4	0.0324694	1.61942
ENSRNOG00000024703	Dock5	0.0246341	1.66255
ENSRNOG00000008298	Dock7	0.0389611	1.4011
ENSRNOG00000015894	Dock8	0.0228687	1.44518
ENSRNOG00000017663	Dolpp1	0.0337338	0.737774
ENSRNOG00000049110	Dpm2	0.0452677	0.698966
ENSRNOG00000030763	Dpp4	0.0223473	1.23599
ENSRNOG00000019105	Dpp8	0.0360746	1.35102
ENSRNOG00000002947	Dpt	1.49339e-11	0.663115
ENSRNOG00000025416	Dpy19l4	0.0382814	1.51268
ENSRNOG00000009625	Dpysl2	0.0269601	1.75681
ENSRNOG00000018992	Dpysl3	0.0438334	1.86271
ENSRNOG00000020527	Drap1	0.0293486	0.742556
ENSRNOG00000039969	Dsc2	0.027904	1.29104
ENSRNOG00000000824	Dse	0.0249453	1.56083
ENSRNOG00000013928	Dsp	0.0250073	1.25712
ENSRNOG00000012207	Dst	0.0154236	1.27704
ENSRNOG00000011914	Dtnb	0.0439837	0.756698
ENSRNOG00000003977	Dusp1	0.02633	0.755812
ENSRNOG00000057389	Dusp28	0.0449376	0.642309
ENSRNOG00000023896	Dusp6	0.03265	0.615002
ENSRNOG00000019423	Dvl1	0.00582694	0.670308
ENSRNOG00000000422	Dxo	0.0286766	0.660169
ENSRNOG00000006178	Dync1h1	0.0166578	1.72521
ENSRNOG00000032070	Dync2h1	0.0303441	1.74068
ENSRNOG00000032788	Dysf	0.0305059	1.48069
ENSRNOG00000015708	E2f4	0.0392821	0.73303
ENSRNOG00000009224	E4f1	0.0216684	0.591241
ENSRNOG00000004903	Ebp	1.16573e-14	0.555967
ENSRNOG00000014659	Ebpl	0.0165342	0.746047
ENSRNOG00000020308	Ech1	0.0016068	0.644743
ENSRNOG00000008843	Eci1	0.000116488	0.527526
ENSRNOG00000055365	Edem1	0.0215066	1.31964
ENSRNOG00000028358	Edem3	0.0246698	1.65414
ENSRNOG00000016272	Edf1	0.0212436	0.742049
ENSRNOG00000010997	Ednrb	0.0340499	1.77409
ENSRNOG00000021681	Eea1	0.03018	1.64171
ENSRNOG00000024186	Eef1b2	0.0265762	0.799761
ENSRNOG00000021638	Eef1d	0.0274055	0.754916
ENSRNOG00000020573	Efna1	0.0144693	0.610426
ENSRNOG00000000436	Egfl8	0.0418362	0.530312
ENSRNOG00000004332	Egfr	0.0273092	1.31803
ENSRNOG00000020947	Egln2	0.0307126	0.816127
ENSRNOG00000005053	Egln3	0.0478961	1.57716
ENSRNOG00000007744	Ehd3	0.0151417	1.63319
ENSRNOG00000007584	Ehd4	0.036757	1.41352
ENSRNOG00000030630	Ehmt2	0.0165303	0.784003
ENSRNOG00000033765	Eif1	0.00886347	0.709058
ENSRNOG00000031421	Eif1a	0.0252731	1.3731
ENSRNOG00000005301	Eif2b4	0.0288549	0.714247
ENSRNOG00000015221	Eif3f	0.0217575	0.760927
ENSRNOG00000020619	Eif3g	0.0261239	0.788895
ENSRNOG00000020495	Eif3k	0.0441199	0.811074
ENSRNOG00000010103	Eif4b	0.00432386	0.808095
ENSRNOG00000001738	Eif4g1	0.0214724	1.32555
ENSRNOG00000017158	Eif4g2,LOC501116	0.016772	1.21587
ENSRNOG00000016478	Eif5a	0.0146283	0.772393
ENSRNOG00000019824	Ell	0.016054	0.654428
ENSRNOG00000015800	Elmo3	0.0356055	0.772337
ENSRNOG00000001469	Eln	0.0175536	1.65294
ENSRNOG00000028448	Elovl1	0.0103504	0.631742
ENSRNOG00000014702	Elovl2	0.00112765	0.514169
ENSRNOG00000060329	Emb	0.0322533	1.98988
ENSRNOG00000008246	Emilin1	0.0317524	1.23429
ENSRNOG00000004207	Eml5	0.0480159	1.45691
ENSRNOG00000050325	Emr4	0.0206428	2.40285
ENSRNOG00000016541	Enc1	0.00329917	2.45924
ENSRNOG00000004078	Eno3	0.0476963	0.589511
ENSRNOG00000013994	Enpp1	0.0252241	1.26776
ENSRNOG00000013791	Enpp3	0.0208082	1.29926
ENSRNOG00000010174	Enpp4	0.0388594	1.49088
ENSRNOG00000028161	Enthd2	0.0347937	0.64925
ENSRNOG00000033206	Entpd5	0.0159128	1.30965
ENSRNOG00000009239	Entpd8	0.0157946	0.696634
ENSRNOG00000037483	Ep400	0.0303903	1.26299
ENSRNOG00000012346	Epb41l2	0.0251315	1.74238
ENSRNOG00000009222	Epha2	0.0321234	0.684242
ENSRNOG00000003515	Ephx1	0	1.9215
ENSRNOG00000017286	Ephx2	0.0046304	0.643976
ENSRNOG00000015753	Epn1	0.0174772	0.787391
ENSRNOG00000018336	Eps8l2	0.0344008	0.803357
ENSRNOG00000009997	Erap1	0.0249188	1.30276
ENSRNOG00000020426	Erf	0.0240995	0.795833
ENSRNOG00000001652	Erg	0.0387272	1.59499
ENSRNOG00000014673	Eri2	0.0195275	1.72546
ENSRNOG00000010915	Ermp1	0.0248304	1.42247
ENSRNOG00000012864	Ern1	0.0299059	1.29677
ENSRNOG00000033217	Esam	0.0349896	1.40091
ENSRNOG00000021139	Esrra	0.0219289	0.736995
ENSRNOG00000060753	Esyt1	0.0295273	1.29666
ENSRNOG00000017851	Etfb	0.00416229	0.718353
ENSRNOG00000019982	Ethe1	0.0466553	1.22346
ENSRNOG00000008666	Etl4	0.0269701	1.3354
ENSRNOG00000045743	Etnppl	0.039263	0.758048
ENSRNOG00000008941	Ets1	0.0144894	1.70876
ENSRNOG00000005984	Etv6	0.035921	1.70739
ENSRNOG00000046023	Exoc4	0.0390885	1.63798
ENSRNOG00000020635	Exosc5	0.016568	0.647698
ENSRNOG00000013581	Extl3	0.0464406	1.54438
ENSRNOG00000015139	F12	0.00245362	0.757739
ENSRNOG00000048043	F2r	0.044208	1.5018
ENSRNOG00000057855	F5	0.0167499	1.44315
ENSRNOG00000031197	F8	0.0462906	1.31702
ENSRNOG00000006675	Fabp1	8.88178e-16	0.599583
ENSRNOG00000010805	Fabp4	0.0303469	1.97623
ENSRNOG00000000814	Fabp7	0.0145887	0.733924
ENSRNOG00000020480	Fads1	1.11022e-15	0.255617
ENSRNOG00000020440	Fads2	0.00384935	0.522584
ENSRNOG00000014727	Fahd1	0.0100135	0.671463
ENSRNOG00000027540	Fam102b	0.022966	2.69887
ENSRNOG00000026504	Fam114a1	0.0265862	1.53825
ENSRNOG00000016779	Fam120a	0.0324914	1.3115
ENSRNOG00000025079	Fam126b	0.0471808	1.26408
ENSRNOG00000002403	Fam129a	0.0477692	1.91444
ENSRNOG00000007947	Fam13a	0.0376127	1.44174
ENSRNOG00000011316	Fam167a	0.0214683	2.11436
ENSRNOG00000018873	Fam168a	0.0358548	1.36934
ENSRNOG00000023467	Fam168b	0.0301078	1.30739
ENSRNOG00000019684	Fam173a	0.0206966	0.66365
ENSRNOG00000023496	Fam189a1	0.0339717	2.45404
ENSRNOG00000039807	Fam193b	0.00641501	0.507829
ENSRNOG00000020029	Fam195a	0.00838216	0.528081
ENSRNOG00000010183	Fam198b	0.0279356	1.74871
ENSRNOG00000010532	Fam206a	0.0493489	1.54833
ENSRNOG00000014750	Fam208a	0.0293948	1.61501
ENSRNOG00000018011	Fam208b	0.0499514	1.51043
ENSRNOG00000003969	Fam20a	0.0330079	0.73432
ENSRNOG00000001314	Fam20c	0.0254189	0.760571
ENSRNOG00000004466	Fam210b	0.0191119	1.3875
ENSRNOG00000011276	Fam213a	0.0493684	0.773431
ENSRNOG00000052758	Fam49a	0.0282814	1.53959
ENSRNOG00000018804	Fam65b	0.0247557	2.60176
ENSRNOG00000017513	Fam73b	0.0318709	0.706224
ENSRNOG00000024036	Fam98c	0.0122634	0.47831
ENSRNOG00000013176	Far1	0.0261496	1.82599
ENSRNOG00000045636	Fasn	0.0165366	0.555403
ENSRNOG00000030954	Fat1	0.0235484	1.55573
ENSRNOG00000028335	Fat4	0.044337	2.22595
ENSRNOG00000008577	Fbf1	0.0353744	0.708712
ENSRNOG00000007302	Fbn1	0.0284853	1.55295
ENSRNOG00000019509	Fbxl15	0.0288482	0.556209
ENSRNOG00000018986	Fbxl19	0.0428175	0.694531
ENSRNOG00000009549	Fbxo3	0.0254135	1.22819
ENSRNOG00000042274	Fbxo31	0.015866	0.698731
ENSRNOG00000004637	Fbxo7	0.0335039	0.799518
ENSRNOG00000046211	Fbxw4	0.0173176	0.619994
ENSRNOG00000046452	Fcgr2b	0.0167228	1.5638
ENSRNOG00000020583	Fcgrt	0.00993532	0.806698
ENSRNOG00000017063	Fcna	0.0191613	0.701371
ENSRNOG00000009342	Fcnb	0.0161844	2.6738
ENSRNOG00000003136	Fcrla	0.0251563	2.29917
ENSRNOG00000021314	Fdft1	1.39096e-05	0.413588
ENSRNOG00000043377	Fdps	1.11022e-16	0.347612
ENSRNOG00000023020	Fdx1l	0.0473488	0.731438
ENSRNOG00000024201	Fer1l5	0.03897	0.551523
ENSRNOG00000021161	Fermt3	0.0444986	1.41467
ENSRNOG00000001806	Fetub	0.000842972	0.689038
ENSRNOG00000059491	Fgd4	0.0260619	1.73971
ENSRNOG00000054515	Fgd6	0.0354411	1.88343
ENSRNOG00000013867	Fgf1	0.0191351	1.79313
ENSRNOG00000020990	Fgf21	0.0100643	0.382665
ENSRNOG00000016818	Fgfr3	0.0236246	0.705055
ENSRNOG00000016763	Fgfr4	0.0264953	0.808872
ENSRNOG00000012881	Fgl2	0.0248052	1.62197
ENSRNOG00000009912	Fgr	0.0134609	2.90385
ENSRNOG00000011521	Filip1	0.0326609	2.00142
ENSRNOG00000001645	Filip1l	0.0366945	1.65578
ENSRNOG00000001420	Fis1	0.0247536	0.767115
ENSRNOG00000027434	Fitm2	0.00985747	0.712275
ENSRNOG00000009886	Fkbp14	0.0472344	1.51386
ENSRNOG00000006444	Fkbp4	0.00869505	0.700513
ENSRNOG00000058359	Fkbp8	0.0113931	0.780559
ENSRNOG00000020642	Flad1	0.0177042	0.678262
ENSRNOG00000008904	Fli1	0.0419986	1.56385
ENSRNOG00000054890	Flna	0.0209193	1.49056
ENSRNOG00000009470	Flnb	0.0303508	1.35619
ENSRNOG00000000940	Flt1	0.0261537	1.59933
ENSRNOG00000054764	Flt3	0.0390669	1.62275
ENSRNOG00000002511	Flt4	0.0398139	1.40075
ENSRNOG00000003207	Fmnl1	0.0327511	1.50542
ENSRNOG00000034191	Fmo1	0.0295217	1.29363
ENSRNOG00000018076	Fmo5	0.0164009	1.20762
ENSRNOG00000014288	Fn1	0.0163825	1.29509
ENSRNOG00000007241	Fnbp4	0.0261734	0.730454
ENSRNOG00000014478	Fndc3a	0.027031	1.46349
ENSRNOG00000024089	Fndc3b	0.0167686	1.89948
ENSRNOG00000027833	Fnip2	0.027536	1.52477
ENSRNOG00000013133	Foxa2	0.00457816	0.378557
ENSRNOG00000014256	Foxa3	0.0201086	0.682887
ENSRNOG00000009000	Foxj2	0.0450729	0.765635
ENSRNOG00000004709	Foxn3	0.0310223	1.44095
ENSRNOG00000013397	Foxo1	0.021537	1.64476
ENSRNOG00000000299	Foxo3	0.0332455	1.56193
ENSRNOG00000002053	Fras1	0.0320862	3.03812
ENSRNOG00000016351	Frrs1	0.0342832	1.36584
ENSRNOG00000014328	Frs3	0.0370178	0.595325
ENSRNOG00000002248	Fryl	0.0295203	1.52268
ENSRNOG00000002746	Fstl1	0.0229755	1.58183
ENSRNOG00000001261	Ftcd	0.00136062	0.671109
ENSRNOG00000020843	Ftl1	0.00562565	0.727825
ENSRNOG00000009325	Fuca1	0.0260635	0.829468
ENSRNOG00000053084	Fuz	0.0443893	0.661391
ENSRNOG00000019132	Fv1	0.028186	0.582257
ENSRNOG00000011876	Fxr2	0.0218273	0.756773
ENSRNOG00000021079	Fxyd1	0.0126321	0.696243
ENSRNOG00000021062	Fxyd5	0.0305633	1.64796
ENSRNOG00000016412	Fxyd6	0.0373024	1.5028
ENSRNOG00000013886	Fyb	0.0251562	1.54082
ENSRNOG00000006336	Fyco1	0.048675	1.24408
ENSRNOG00000016242	Fzd1	0.0304435	1.27134
ENSRNOG00000002433	G3bp2	0.0257909	1.41481
ENSRNOG00000011882	Gab2	0.0323415	1.72702
ENSRNOG00000005615	Gadd45a	0.0167806	0.631617
ENSRNOG00000003011	Gadd45gip1	0.0420294	0.747097
ENSRNOG00000009712	Gale	0.037174	0.599467
ENSRNOG00000006359	Galk1	0.0173618	0.737448
ENSRNOG00000008117	Galnt11	0.037181	0.778295
ENSRNOG00000033059	Galnt6	0.0312685	1.76229
ENSRNOG00000024577	Gamt	0.00583152	0.748294
ENSRNOG00000018630	Gapdh	0.00246197	0.801988
ENSRNOG00000026989	Gapt	0.0344296	2.05842
ENSRNOG00000018233	Gas6	0.0319153	1.20458
ENSRNOG00000022173	Gatad2a	0.0355693	0.826742
ENSRNOG00000000168	Gatm	0.0251036	1.76354
ENSRNOG00000031743	Gbp2	0.0194956	1.89146
ENSRNOG00000028768	Gbp4	0.0270246	1.88065
ENSRNOG00000032240	Gbp5	0.0213934	2.18663
ENSRNOG00000036692	Gcgr	0.00549341	0.644443
ENSRNOG00000006302	Gclc	0.0190256	1.30575
ENSRNOG00000013409	Gclm	0.0302332	1.2276
ENSRNOG00000018282	Gda	0.0303012	1.5902
ENSRNOG00000019661	Gdf15	0.0469625	0.619023
ENSRNOG00000056870	Gdi1	0.0241385	0.824417
ENSRNOG00000018507	Gfpt1	0.0252855	1.33739
ENSRNOG00000008897	Gga1	0.0339147	0.764269
ENSRNOG00000019179	Ggta1	0.0317149	1.6655
ENSRNOG00000008369	Gimap4	0.0468596	1.5101
ENSRNOG00000008416	Gimap5	0.0301021	1.65158
ENSRNOG00000033338	Gimap6	0.0489697	1.41379
ENSRNOG00000020169	Gimap8	0.0270374	1.75992
ENSRNOG00000024569	Gimap9	0.0408327	1.66589
ENSRNOG00000042721	Gimd1	0.0435968	0.536645
ENSRNOG00000008855	Gjb2	0.0307491	0.757098
ENSRNOG00000019272	Gkap1	0.0237661	0.743541
ENSRNOG00000007561	Glb1l2	0.0412144	1.58689
ENSRNOG00000012183	Glrx	0.0243981	0.73347
ENSRNOG00000004206	Glrx5	0.0110113	0.705899
ENSRNOG00000031612	Gls2	0.00108419	0.647225
ENSRNOG00000000961	Glt1d1	0.0303744	1.45343
ENSRNOG00000013023	Gltscr2	0.00999511	0.675311
ENSRNOG00000049560	Glul	0.0183477	1.23344
ENSRNOG00000012387	Glyatl2	0.0191376	1.2894
ENSRNOG00000047250	Gmfb	0.0474859	1.3659
ENSRNOG00000057096	Gnai1	0.0335962	1.77141
ENSRNOG00000001409	Gnb2	0.0244331	0.802363
ENSRNOG00000052620	Gnb2l1	0.0176435	0.786355
ENSRNOG00000011070	Gnb4	0.02526	2.18873
ENSRNOG00000000798	Gnl1	0.0277663	0.758546
ENSRNOG00000002177	Gnpda2	0.0429172	1.6956
ENSRNOG00000005228	Gnptab	0.0325466	1.40303
ENSRNOG00000037437	Golga3	0.0418645	1.32441
ENSRNOG00000030314	Golgb1	0.0303327	1.21549
ENSRNOG00000024213	Golim4	0.0254549	1.37207
ENSRNOG00000016356	Got1	0.0196834	0.679863
ENSRNOG00000003740	Gpa33	0.0315645	1.95486
ENSRNOG00000029280	Gpaa1	0.0216988	0.709374
ENSRNOG00000000848	Gpank1	0.0465248	0.695085
ENSRNOG00000018077	Gpat4	0.0168342	1.24399
ENSRNOG00000018969	Gpatch4	0.0435427	0.610711
ENSRNOG00000010731	Gpm6a	0.0252431	1.40629
ENSRNOG00000008816	Gpnmb	1.21996e-05	3.35745
ENSRNOG00000046128	Gpr108	0.0336495	0.771643
ENSRNOG00000004311	Gpr182	0.0335891	1.33313
ENSRNOG00000039255	Gpr31	0.029879	2.00473
ENSRNOG00000003144	Gprc5c	0.0166009	0.820961
ENSRNOG00000023657	Gprin3	0.0349841	1.61302
ENSRNOG00000033915	Gpt	0.00237091	0.495105
ENSRNOG00000021106	Gramd1a	0.0440277	0.708715
ENSRNOG00000053577	Gramd1b	0.0458262	1.71524
ENSRNOG00000016968	Gramd4	0.0484385	0.768672
ENSRNOG00000006990	Grb7	0.0116935	0.571793
ENSRNOG00000012794	Grhpr	0.0131504	0.795602
ENSRNOG00000007682	Gria3	0.0189331	0.425559
ENSRNOG00000020310	Grik5	0.044025	0.574547
ENSRNOG00000029941	Grina	0.0129541	0.793895
ENSRNOG00000018964	Gss	0.0349369	0.80619
ENSRNOG00000000201	Gsta2,Gsta5	0.0140747	1.24976
ENSRNOG00000019017	Gstm6	0.0196743	0.37741
ENSRNOG00000028746	Gsto1	0.0420009	0.822674
ENSRNOG00000001242	Gstt3	0.0176626	1.2814
ENSRNOG00000049952	Gucd1	0.0229148	1.50567
ENSRNOG00000002928	Guk1	0.0162328	0.652577
ENSRNOG00000016648	Gulo	0.00549432	0.803387
ENSRNOG00000059753	Gys2	0.00132264	0.636221
ENSRNOG00000030530	Gzmm	0.049744	1.61825
ENSRNOG00000016659	Habp2	0.0155903	0.801031
ENSRNOG00000024629	Hadha	0.000540429	0.754009
ENSRNOG00000010800	Hadhb	0.0100325	0.817536
ENSRNOG00000014743	Hagh	0.00838459	0.796382
ENSRNOG00000004502	Hal	0.00772673	0.743607
ENSRNOG00000019470	Hao2	0.00584228	0.738034
ENSRNOG00000051948	Hcfc1	0.0459027	1.45286
ENSRNOG00000020905	Hdac5	0.0305271	0.759374
ENSRNOG00000004158	Hdac9	0.038554	1.82808
ENSRNOG00000010262	Hdc	0.014486	3.48192
ENSRNOG00000042261	Hdgf	0.0100281	0.766855
ENSRNOG00000049142	Hdgfrp2	0.0264046	0.686206
ENSRNOG00000038183	Heatr4	0.0318052	0.510202
ENSRNOG00000001793	Heg1	0.029379	1.63173
ENSRNOG00000012294	Heph	0.0250439	2.39213
ENSRNOG00000051671	Herc1	0.0281128	1.37389
ENSRNOG00000013718	Herc2	0.0378664	1.2632
ENSRNOG00000061040	Herc4	0.0404524	1.22178
ENSRNOG00000020194	Hes6	0.00446946	0.649908
ENSRNOG00000010252	Hexa	0.011843	0.768064
ENSRNOG00000036667	Hexdc	0.0181376	0.560692
ENSRNOG00000003203	Hexim1	0.0345895	0.812179
ENSRNOG00000016967	Hfe	0.0152733	1.48837
ENSRNOG00000021200	Hfe2	0.00683975	0.658217
ENSRNOG00000002701	Hgd	0.0238121	1.25883
ENSRNOG00000007027	Hgf	0.0302665	1.37734
ENSRNOG00000009572	Hgfac	0.00237616	0.77021
ENSRNOG00000016595	Hhex	0.0214827	0.637831
ENSRNOG00000018268	Hhip	0.031821	2.0171
ENSRNOG00000028390	Hhipl1	0.0251777	1.83912
ENSRNOG00000019428	Higd1a	0.0181572	0.731357
ENSRNOG00000017372	Higd2a	0.0277384	0.747135
ENSRNOG00000009499	Hinfp	0.0451228	0.665074
ENSRNOG00000015866	Hint2	0.0192729	0.762496
ENSRNOG00000001448	Hip1	0.0339614	1.37125
ENSRNOG00000007034	Hipk2	0.0327115	1.4541
ENSRNOG00000011358	Hipk3	0.0194733	1.81267
ENSRNOG00000020835	Hipk4	0.0219282	0.381937
ENSRNOG00000011015	Hivep2	0.0231267	2.08723
ENSRNOG00000026235	Hk3	0.0440923	1.5103
ENSRNOG00000000082	Hltf	0.0299931	1.55507
ENSRNOG00000028627	Hmcn1	0.0434866	1.73796
ENSRNOG00000020601	Hmg20b	0.0164117	0.637866
ENSRNOG00000016122	Hmgcr	1.55431e-15	0.483941
ENSRNOG00000016552	Hmgcs1	0	0.315083
ENSRNOG00000019120	Hmgcs2	0.00139901	0.755214
ENSRNOG00000014117	Hmox1	0.030582	1.31887
ENSRNOG00000052968	Hnrnpa3	0.0177372	1.21042
ENSRNOG00000002270	Hnrnpdl	0.0176048	0.698807
ENSRNOG00000011661	Hnrnph2	0.0298152	1.26488
ENSRNOG00000006929	Hnrnpll	0.0369278	1.22483
ENSRNOG00000029501	Hoga1	0.00292345	0.80911
ENSRNOG00000047014	Homer1	0.0379882	1.48681
ENSRNOG00000021097	Hpn	0.004024	0.735972
ENSRNOG00000002188	Hpse	0.0445887	1.68077
ENSRNOG00000016611	Hras	0.0152405	0.679119
ENSRNOG00000005437	Hrsp12	0.00460203	0.81993
ENSRNOG00000002212	Hsd17b13	9.32587e-15	0.400361
ENSRNOG00000013982	Hsd17b2	0.0188194	0.816258
ENSRNOG00000002826	Hsd17b7	0.00131511	0.352113
ENSRNOG00000000466	Hsd17b8	0.0347054	0.759287
ENSRNOG00000019417	Hsd3b5,LOC502588,LOC100911116	0.0159051	1.31226
ENSRNOG00000016692	Hsdl2	0.0130516	0.672619
ENSRNOG00000021732	Hsf1	0.0474251	0.713528
ENSRNOG00000015253	Hsf4	0.0261852	0.584263
ENSRNOG00000019834	Hsp90ab1	0.00153898	0.787513
ENSRNOG00000060979	Hspa13	0.0247993	1.31133
ENSRNOG00000034066	Hspa8	0.00136078	0.695729
ENSRNOG00000019525	Hspa9	0.0199046	1.30039
ENSRNOG00000023546	Hspb1	0.0270245	0.619384
ENSRNOG00000020922	Hspb6	0.0435503	0.604044
ENSRNOG00000022392	Hspb8	0.0197333	0.80226
ENSRNOG00000015858	Hyal1	0.0405423	1.46869
ENSRNOG00000037518	Hyi	0.0424747	0.727244
ENSRNOG00000014616	Iars	0.0391654	1.27462
ENSRNOG00000002368	Iars2	0.0277705	1.34191
ENSRNOG00000022725	Iba57	0.0488015	0.787894
ENSRNOG00000027728	Ibtk	0.0336992	1.21037
ENSRNOG00000008628	Ica1	0.0341335	1.65175
ENSRNOG00000020679	Icam1	0.0390129	1.25692
ENSRNOG00000046196	Icos	0.0369247	1.82517
ENSRNOG00000023109	Icoslg	0.0411224	0.809293
ENSRNOG00000007237	Id2	0.0270115	1.38494
ENSRNOG00000013949	Idh2	0.0136464	1.5478
ENSRNOG00000016690	Idi1	0.000275009	0.195003
ENSRNOG00000000043	Idua	0.0272608	0.714432
ENSRNOG00000000827	Ier3	0.0198298	0.597101
ENSRNOG00000018533	Iffo1	0.0283346	0.664238
ENSRNOG00000009263	Ifi27	0.00472988	0.701845
ENSRNOG00000026605	Ifi27l2b	0.00582551	0.732693
ENSRNOG00000002470	Ifi47	0.02282	1.71117
ENSRNOG00000006227	Ifih1	0.0248659	1.50522
ENSRNOG00000036604	Ifit2	0.0165662	1.96836
ENSRNOG00000016150	Ifrd2	0.0165212	0.62154
ENSRNOG00000014187	Igf1r	0.0468871	1.79051
ENSRNOG00000014997	Igf2r	0.0461288	1.22997
ENSRNOG00000058780	Igfbp1	0.0144463	2.02078
ENSRNOG00000016957	Igfbp2	0.0128067	0.214333
ENSRNOG00000010635	Igfbp4	0.00049661	0.818895
ENSRNOG00000002050	Igfbp7	0.016508	1.28234
ENSRNOG00000049067	Igip	0.0345979	0.459444
ENSRNOG00000013917	Igsf10	0.0407707	1.4402
ENSRNOG00000017277	Igsf6	0.0486548	1.43963
ENSRNOG00000018059	Ihh	0.0180806	0.501703
ENSRNOG00000060936	Ikbkg	0.0259656	1.77383
ENSRNOG00000004444	Ikzf1	0.0326554	1.92015
ENSRNOG00000015068	Il11ra1	0.020462	0.688455
ENSRNOG00000013170	Il13ra1,LOC100360218	0.0228203	1.75739
ENSRNOG00000032973	Il13ra2	0.0289698	2.22907
ENSRNOG00000011153	Il17ra	0.0197213	0.745905
ENSRNOG00000015498	Il17rb	0.0198178	0.609036
ENSRNOG00000014504	Il1r1	0.0307768	1.24516
ENSRNOG00000015773	Il21r	0.0383071	1.71814
ENSRNOG00000003954	Il2rg	0.0250745	2.0488
ENSRNOG00000016456	Il33	0.0181115	1.46236
ENSRNOG00000001325	Il3ra	0.0414352	0.619826
ENSRNOG00000015441	Il4r	0.00422002	0.701769
ENSRNOG00000013963	Il6st	0.0154615	1.7193
ENSRNOG00000058446	Il7r	0.024644	2.64922
ENSRNOG00000020115	Ilkap	0.0260152	0.678576
ENSRNOG00000028512	Ilvbl	0.0101628	0.718914
ENSRNOG00000018516	Impa2	0.0189062	0.546236
ENSRNOG00000031965	Impdh2	0.03957	0.7999
ENSRNOG00000049661	Inafm1	0.0165844	0.562297
ENSRNOG00000014520	Ing1	0.0238755	0.699987
ENSRNOG00000013480	Ing2	0.0318294	0.704266
ENSRNOG00000007700	Inhbc	0.0248546	0.821105
ENSRNOG00000017660	Inpp4a	0.0376001	1.44712
ENSRNOG00000017020	Inpp5d	0.0386277	1.42859
ENSRNOG00000006859	Insig1	0.0157059	0.698357
ENSRNOG00000002478	Insig2	0.019121	1.35995
ENSRNOG00000029986	Insr	0.0299237	1.35414
ENSRNOG00000039717	Ipo11,LOC314407	0.0351685	1.64458
ENSRNOG00000012002	Iqgap1	0.0190229	1.78931
ENSRNOG00000013271	Ireb2	0.0261477	1.44812
ENSRNOG00000014252	Irf2bp1	0.0453068	0.773178
ENSRNOG00000049900	Irf2bp2	0.0218872	1.42232
ENSRNOG00000043388	Irf3	0.00353397	0.501136
ENSRNOG00000017414	Irf7	0.035248	0.742627
ENSRNOG00000017869	Irf8	0.0195837	1.45975
ENSRNOG00000046500	Irgq	0.0295052	1.69954
ENSRNOG00000014597	Irs1	0.0249133	1.59835
ENSRNOG00000001389	Irs3	0.0233953	0.441077
ENSRNOG00000006199	Ispd	0.047599	1.46295
ENSRNOG00000019741	Isyna1	0.00583499	0.483023
ENSRNOG00000059043	Itch	0.0348391	1.37381
ENSRNOG00000053550	Itga1	0.0252609	1.8273
ENSRNOG00000004861	Itga4	0.025233	2.93747
ENSRNOG00000016538	Itga8	0.0458699	1.55971
ENSRNOG00000017980	Itgal	0.0166606	1.73492
ENSRNOG00000019728	Itgam,Itgad	0.029543	1.77433
ENSRNOG00000036703	Itgax	0.0163635	2.31334
ENSRNOG00000010966	Itgb1	0.0246414	1.22083
ENSRNOG00000001224	Itgb2	0.0168375	1.67405
ENSRNOG00000048449	Itgb3	0.0251519	1.64521
ENSRNOG00000001066	Itih2	0.0164529	1.30533
ENSRNOG00000005284	Itpka	0.0402253	0.626624
ENSRNOG00000002969	Itpkb	0.0297981	1.8607
ENSRNOG00000007104	Itpr1	0.023048	1.59773
ENSRNOG00000052795	Itpr3	0.0368701	1.61064
ENSRNOG00000036762	Itpripl2	0.030232	2.15791
ENSRNOG00000002001	Itsn1	0.033395	1.37221
ENSRNOG00000046741	Itsn2	0.0228479	1.37465
ENSRNOG00000009421	Ivd	0.0109998	1.26571
ENSRNOG00000031950	Izumo4	0.0242334	0.483379
ENSRNOG00000011157	Jak1	0.0192107	1.31947
ENSRNOG00000018669	Jak3	0.0413346	1.40624
ENSRNOG00000045918	Jarid2	0.0215152	1.71701
ENSRNOG00000000648	Jmjd1c	0.0229743	1.49867
ENSRNOG00000019442	Josd2	0.0197725	0.570545
ENSRNOG00000042838	Junb	0.0333441	0.727437
ENSRNOG00000019568	Jund	0.0227538	0.76185
ENSRNOG00000018364	Kat2a	0.0215384	0.617162
ENSRNOG00000025174	Kat6a	0.0267391	1.56717
ENSRNOG00000017788	Katnal2	0.0431464	1.76968
ENSRNOG00000011657	Kbtbd7	0.036273	2.11197
ENSRNOG00000015097	Kcmf1	0.0138194	0.729399
ENSRNOG00000018285	Kcna2	0.0249821	1.80092
ENSRNOG00000001656	Kcnj15	0.0162561	5.1235
ENSRNOG00000047005	Kcnk5	0.0300674	0.669998
ENSRNOG00000019440	Kcnn4	0.0425327	1.74642
ENSRNOG00000023764	Kctd2	0.0400733	0.717899
ENSRNOG00000021082	Kdelr1	0.0241429	0.794189
ENSRNOG00000049221	Kdm4b	0.0430279	0.780571
ENSRNOG00000046829	Kdr	0.0199003	1.49711
ENSRNOG00000002781	Kdsr	0.0438641	1.22749
ENSRNOG00000008047	Khk	0.00884557	0.786308
ENSRNOG00000023176	Kidins220	0.0228523	1.36199
ENSRNOG00000007080	Kif12	0.0353109	0.544865
ENSRNOG00000013089	Kif13b	0.0444926	1.32956
ENSRNOG00000004951	Kif16b	0.0493018	1.30237
ENSRNOG00000008471	Kif21b	0.0381145	1.82915
ENSRNOG00000007515	Kif3a	0.0426546	1.64584
ENSRNOG00000017466	Kif5b	0.0282167	1.49838
ENSRNOG00000060123	Kifc2	0.0166253	0.483001
ENSRNOG00000020299	Klc2	0.0311705	0.690085
ENSRNOG00000018168	Klc4	0.035796	0.81146
ENSRNOG00000006118	Klf10	0.0255191	0.645875
ENSRNOG00000009145	Klf12	0.0319756	1.6748
ENSRNOG00000033694	Klf16	0.0173127	0.60955
ENSRNOG00000014205	Klf2	0.0413398	1.43787
ENSRNOG00000016885	Klf6	0.0161868	1.96022
ENSRNOG00000017495	Klhdc3	0.0247584	0.823746
ENSRNOG00000014029	Klhl13	0.0325869	1.71041
ENSRNOG00000004218	Klhl28	0.042923	1.7942
ENSRNOG00000008421	Klhl5	0.0287002	1.62231
ENSRNOG00000001908	Klhl6	0.0276185	2.19694
ENSRNOG00000061739	Klrk1	0.0393854	1.63387
ENSRNOG00000015133	Kmt2a	0.0305031	1.63021
ENSRNOG00000030387	Kng1,Kng1l1	0.0158188	1.20107
ENSRNOG00000010768	Kpna4	0.0255136	1.47225
ENSRNOG00000047393	Krt18,LOC683212	0.0210488	0.796398
ENSRNOG00000058340	Krt79	0.0496387	1.2584
ENSRNOG00000019971	Kxd1	0.0216885	0.694174
ENSRNOG00000022094	Lacc1	0.0250131	2.34216
ENSRNOG00000021334	Lag3	0.0283525	0.511302
ENSRNOG00000011134	Lama2	0.0315828	1.59727
ENSRNOG00000000599	Lama4	0.0342186	1.74193
ENSRNOG00000002680	Lamc1	0.0297765	1.449
ENSRNOG00000019908	Lamtor2	0.0189911	0.767197
ENSRNOG00000011054	Laptm5	0.0438961	1.29863
ENSRNOG00000038366	Larp1b	0.0175275	0.824359
ENSRNOG00000015888	Larp4b	0.0250603	1.52954
ENSRNOG00000018304	Lars	0.0252611	1.29807
ENSRNOG00000017429	Lat	0.0322376	0.481754
ENSRNOG00000021856	Lat2	0.0327568	1.82161
ENSRNOG00000019573	Lcat	0.0015728	0.758607
ENSRNOG00000009705	Lck	0.030409	1.81229
ENSRNOG00000034026	Lclat1	0.0358696	1.48833
ENSRNOG00000028730	Lcn12	0.00396508	0.476814
ENSRNOG00000010319	Lcp1	0.0167491	1.63612
ENSRNOG00000005620	Lcp2	0.0366522	1.48627
ENSRNOG00000018468	Ldb1	0.011802	0.668084
ENSRNOG00000013009	Ldha	2.13163e-14	0.710327
ENSRNOG00000019036	Ldhd	0.0249008	1.23142
ENSRNOG00000009946	Ldlr	0.000131955	0.562086
ENSRNOG00000037795	Ldlrad1	0.0216765	0.471086
ENSRNOG00000061893	Leng1	0.0303934	0.651658
ENSRNOG00000018642	Leng8	0.0104836	0.646076
ENSRNOG00000016427	Letm1	0.0475056	1.20843
ENSRNOG00000010645	Lgals3	0.0220722	1.6504
ENSRNOG00000018046	Lgals8	0.0335241	1.24109
ENSRNOG00000012681	Lgals9	0.019452	0.779558
ENSRNOG00000005464	Lgalsl	0.0245075	1.5378
ENSRNOG00000007089	Lgmn	0.0221328	1.27282
ENSRNOG00000011696	Lifr	0.016473	1.99877
ENSRNOG00000027808	Lilra5	0.0300372	1.57759
ENSRNOG00000027811	Lilrb4	0.0296448	1.84987
ENSRNOG00000059801	Lima1	0.0292344	1.32745
ENSRNOG00000002318	Limch1	0.0248321	2.47035
ENSRNOG00000049336	Lime1	0.0210259	0.546031
ENSRNOG00000037765	Lims1	0.0316335	1.91725
ENSRNOG00000020929	Lin37	0.035057	0.651818
ENSRNOG00000045698	Lin7c	0.049533	1.54796
ENSRNOG00000060338	Lipc	0.0010512	0.798612
ENSRNOG00000002520	Litaf	0.0261244	1.34197
ENSRNOG00000004834	Llgl2	0.015663	0.736768
ENSRNOG00000024470	Lman1	0.019489	1.44605
ENSRNOG00000061607	Lmbr1l	0.0216946	0.60156
ENSRNOG00000054751	Lmbrd2	0.041976	1.61188
ENSRNOG00000019638	Lmna	0.0202191	0.743809
ENSRNOG00000043289	LOC100125368,LOC102551539	0.0320072	1.69038
ENSRNOG00000061299	LOC100134871,LOC103694857	0.0173827	0.744022
ENSRNOG00000001713	LOC100360218	0.0228706	2.08822
ENSRNOG00000011490	LOC100361444	0.0128938	0.512522
ENSRNOG00000054181	LOC100361547	0.0473775	1.26786
ENSRNOG00000033346	LOC100361636	0.0290777	0.500975
ENSRNOG00000052604	LOC100361907	0.0223361	1.2029
ENSRNOG00000024277	LOC100363332	0.0269859	1.75081
ENSRNOG00000050067	LOC100364509	0.0458573	0.643823
ENSRNOG00000049662	LOC100909688	0.0408926	1.74041
ENSRNOG00000020602	LOC100911483	0.0305604	0.825476
ENSRNOG00000020117	LOC100911841	0.0331956	0.631192
ENSRNOG00000004947	LOC102546572	0.0252899	1.98838
ENSRNOG00000051364	LOC102547954	0.0334737	0.480731
ENSRNOG00000054031	LOC102549726	0.0133793	0.486081
ENSRNOG00000019873	LOC102551660	0.0270003	0.711864
ENSRNOG00000020006	LOC102555298	0.047682	0.694081
ENSRNOG00000058973	LOC103692579	0.0475687	1.29665
ENSRNOG00000002820	LOC24906	0.0185694	3.118
ENSRNOG00000050595	LOC259245,Mup5,LOC298111	0.0152603	0.76577
ENSRNOG00000046002	LOC301124	0.0277701	0.825635
ENSRNOG00000017133	LOC306766	0.0385953	0.809245
ENSRNOG00000039504	LOC360919	0.013173	0.811455
ENSRNOG00000018456	LOC498750,LOC100911664	0.0238656	0.788902
ENSRNOG00000045560	LOC499229	0.0284819	2.13414
ENSRNOG00000031368	LOC499235	0.0233329	0.615156
ENSRNOG00000023465	LOC500300	0.00531226	1.99207
ENSRNOG00000042543	LOC500473	0.0173558	0.339578
ENSRNOG00000020580	LOC500956	0.0126169	0.599618
ENSRNOG00000030321	LOC502176	0.0218094	0.29496
ENSRNOG00000023828	LOC680875	0.00564025	0.565506
ENSRNOG00000050348	LOC684270	0.0248579	0.748146
ENSRNOG00000005533	LOC686013	0.0312323	0.580717
ENSRNOG00000042847	LOC687707	0.0246539	0.396874
ENSRNOG00000046109	LOC689574	0.0239661	0.800924
ENSRNOG00000016758	Loxl2	0.032739	1.71818
ENSRNOG00000015727	Loxl4	0.0398474	1.62914
ENSRNOG00000004402	Lpgat1	0.0170225	1.432
ENSRNOG00000004377	Lpin1	0.0163916	1.51766
ENSRNOG00000031669	Lpp	0.0421215	2.02874
ENSRNOG00000025608	Lrat	0.0195116	1.48312
ENSRNOG00000023453	Lrba	0.0252217	1.34882
ENSRNOG00000009412	Lrch1	0.049606	1.52278
ENSRNOG00000019356	Lrfn4	0.0290528	0.609138
ENSRNOG00000025053	Lrp1	0.0195354	1.20328
ENSRNOG00000011592	Lrp10	0.0216686	0.819974
ENSRNOG00000006338	Lrp6	0.0261138	1.4637
ENSRNOG00000013064	Lrp8	0.0190142	2.8398
ENSRNOG00000011555	Lrrc40	0.0427139	1.34846
ENSRNOG00000045926	Lrrc45	0.0300027	0.664686
ENSRNOG00000024796	Lrrc47	0.020001	0.679776
ENSRNOG00000003524	Lrrc59	0.0252407	1.25632
ENSRNOG00000046428	Lrrc75b	0.0377303	1.61747
ENSRNOG00000025296	Lrrc8a	0.0220753	1.40212
ENSRNOG00000002129	Lrrc8b	0.0480965	1.37545
ENSRNOG00000002122	Lrrc8c	0.0250305	1.70414
ENSRNOG00000012730	Lrrk1	0.016642	1.71366
ENSRNOG00000004048	Lrrk2	0.0256809	1.78163
ENSRNOG00000007508	Lrtm2	0.0137453	1.83325
ENSRNOG00000020894	Lsm12	0.0455714	0.801056
ENSRNOG00000048725	Lsm2	0.0459616	0.678634
ENSRNOG00000020300	Lsp1	0.0292739	1.59159
ENSRNOG00000021053	Lsr	0.0121198	0.790297
ENSRNOG00000054549	Lss	0.0159612	0.59961
ENSRNOG00000019264	Ltbr	0.0188948	0.786855
ENSRNOG00000020488	Luc7l	0.02739	0.678277
ENSRNOG00000006001	Luc7l2	0.0216892	0.763075
ENSRNOG00000002835	Luc7l3	0.0468139	0.813547
ENSRNOG00000061895	Ly49si1,Klra17,LOC103690111	0.0251774	2.1857
ENSRNOG00000000137	Ly86	0.0421485	1.5564
ENSRNOG00000034139	Lyc2	0.0352048	0.780012
ENSRNOG00000008180	Lyn	0.0404238	1.21967
ENSRNOG00000010067	Lypla2	0.0218942	0.762344
ENSRNOG00000016298	Lysmd3	0.0246196	1.64536
ENSRNOG00000026902	Lyve1	0.0160716	1.43057
ENSRNOG00000005825	Lyz2	0.0117951	1.83011
ENSRNOG00000016047	Macf1	0.0164038	1.3839
ENSRNOG00000021174	Macrod1	0.0241952	0.799188
ENSRNOG00000012428	Maf	0.0270447	1.49942
ENSRNOG00000013514	Maf1	0.0426649	0.777318
ENSRNOG00000016037	Mafb	0.0148361	1.47831
ENSRNOG00000036697	Mafg	0.0491548	0.782021
ENSRNOG00000022060	Magi1	0.0446899	1.32509
ENSRNOG00000019885	Magi3	0.0223453	1.57106
ENSRNOG00000029778	Maob	0.0163455	1.20265
ENSRNOG00000025443	Map1lc3a	0.0273326	0.690873
ENSRNOG00000020005	Map2k2	0.00560712	0.699841
ENSRNOG00000015134	Map3k12	0.0235673	0.630841
ENSRNOG00000014089	Map3k2	0.0450096	1.71598
ENSRNOG00000005724	Map3k7,LOC100910771	0.0228218	0.527553
ENSRNOG00000014013	Map4k4	0.0429792	1.39724
ENSRNOG00000010237	Map7d1	0.0168696	0.751484
ENSRNOG00000006984	Mapk11	0.0357374	0.560372
ENSRNOG00000011611	Mapk1ip1l	0.0437122	1.29001
ENSRNOG00000001345	Mapkapk5	0.0263256	0.696549
ENSRNOG00000008961	Mapre3	0.0115754	0.608791
ENSRNOG00000004101	Marc1	1.96175e-06	0.68808
ENSRNOG00000037850	Marc2	0.0165237	0.827107
ENSRNOG00000011066	March6	0.0373713	1.30419
ENSRNOG00000000579	Marcks	0.0372258	1.33661
ENSRNOG00000010330	Mark3	0.0272592	0.809358
ENSRNOG00000042620	Marveld1	0.00631361	0.579711
ENSRNOG00000001827	Masp1	0.0163044	1.48418
ENSRNOG00000058476	Mast2	0.039843	0.769212
ENSRNOG00000020526	Mau2	0.0244884	0.73394
ENSRNOG00000028956	Mbd3	0.0369681	0.776826
ENSRNOG00000006209	Mbd6	0.0238219	0.707969
ENSRNOG00000050305	Mbl2,LOC100911854	0.0344178	1.28531
ENSRNOG00000014076	Mbnl1	0.0265891	1.68588
ENSRNOG00000028426	Mcf2l	0.045054	0.683884
ENSRNOG00000000975	Mcoln1	0.0425418	0.819406
ENSRNOG00000015089	Mcoln2	0.0486323	1.77141
ENSRNOG00000049991	Mcpt8,Mcpt8l3,LOC691603,LOC100912724	0.0319009	1.85128
ENSRNOG00000054838	Mcrs1	0.0410958	0.6854
ENSRNOG00000008103	Mdh1	0.0122363	0.822467
ENSRNOG00000009715	Me1	0.01154	0.602095
ENSRNOG00000015582	Me2	0.0302535	1.59909
ENSRNOG00000017311	Me3	0.0147119	0.565236
ENSRNOG00000017144	Mea1	0.0169887	0.748764
ENSRNOG00000005606	Med1	0.0421075	1.42585
ENSRNOG00000003679	Med13	0.0293669	1.58082
ENSRNOG00000003792	Med14	0.0422186	1.50053
ENSRNOG00000001877	Med15	0.0394265	0.771593
ENSRNOG00000006050	Med19	0.0365588	0.673873
ENSRNOG00000017170	Med4	0.0488934	0.780313
ENSRNOG00000047756	Mef2a	0.0324508	1.51102
ENSRNOG00000005932	Megf9	0.0409924	1.40066
ENSRNOG00000004730	Meis2	0.0323745	1.66696
ENSRNOG00000052745	Met	0.0353863	1.41568
ENSRNOG00000014008	Mfsd2a	0.0164456	0.788244
ENSRNOG00000012663	Mfsd6	0.0301626	1.24625
ENSRNOG00000006378	Mga	0.0214927	1.76002
ENSRNOG00000004234	Mgat2	0.0261285	1.25497
ENSRNOG00000013281	Mib1	0.0257472	1.7398
ENSRNOG00000017564	Mib2	0.0264217	0.697805
ENSRNOG00000000307	Mical1	0.0484604	1.54422
ENSRNOG00000000175	Mier2	0.0221188	0.539884
ENSRNOG00000042696	Minos1,LOC100361944	0.0334284	0.793857
ENSRNOG00000016589	Mlf2	0.0169232	0.81569
ENSRNOG00000023753	Mllt4	0.0311699	1.39025
ENSRNOG00000014522	Mlycd	0.00414749	0.683882
ENSRNOG00000001113	Mmd2	0.0444034	0.534348
ENSRNOG00000010947	Mmp14	0.0364879	0.790837
ENSRNOG00000012622	Mmp15	0.0330526	0.760264
ENSRNOG00000005708	Mmp16	0.0281025	2.08652
ENSRNOG00000051977	Mmrn2	0.0395897	1.51408
ENSRNOG00000059474	Mob1a	0.0364917	1.26526
ENSRNOG00000009453	Mob3b	0.0289307	1.86277
ENSRNOG00000056325	Mocs2	0.0217488	0.816648
ENSRNOG00000018502	Mon1a	0.0481935	0.744461
ENSRNOG00000004185	Mon2	0.0255438	1.33374
ENSRNOG00000001396	Mospd3	0.0189939	0.764047
ENSRNOG00000003150	Mpc2	0.00381793	0.682574
ENSRNOG00000012162	Mpdu1	0.0459658	0.760244
ENSRNOG00000048282	Mpnd	0.00884272	0.648402
ENSRNOG00000000185	Mpst	0.0217422	0.77544
ENSRNOG00000018251	Mrc1	0.0155393	1.54942
ENSRNOG00000027901	Mrm1	0.0482806	0.661773
ENSRNOG00000010855	Mrp63	0.0498203	0.773049
ENSRNOG00000036695	Mrpl12	0.0127245	0.652058
ENSRNOG00000017552	Mrpl34	0.030253	0.711136
ENSRNOG00000014890	Mrpl43	0.0269657	0.79104
ENSRNOG00000019949	Mrps12	0.0452711	0.758777
ENSRNOG00000019511	Mrps18a	0.036805	0.769957
ENSRNOG00000021224	Mrps26	0.0415021	0.739511
ENSRNOG00000026528	Mrps33	0.0374811	0.74134
ENSRNOG00000015479	Mrps34	0.0205968	0.727715
ENSRNOG00000030689	Ms4a6b,LOC100912573	0.0389851	1.59055
ENSRNOG00000032297	Msmo1	4.21885e-15	0.200886
ENSRNOG00000030118	Msn	0.0168345	1.68397
ENSRNOG00000012779	Msr1	0.0167486	1.79275
ENSRNOG00000055314	Msrb1	0.0173568	0.745377
ENSRNOG00000042668	Msrb3	0.0294617	1.50091
ENSRNOG00000038047	Mt1a	0.0250404	1.57466
ENSRNOG00000028841	Mt1m	0.0311688	2.4194
ENSRNOG00000043098	Mt2A	0.0157859	2.11131
ENSRNOG00000004711	Mta1	0.0358767	0.812556
ENSRNOG00000010833	Mthfd2	0.0338407	1.88896
ENSRNOG00000005923	Mtmr2	0.0338303	1.36079
ENSRNOG00000011857	Mtpn	0.0257667	1.40871
ENSRNOG00000017593	Mtr	0.0468773	1.40588
ENSRNOG00000050843	Mut	0.0165385	1.36824
ENSRNOG00000017949	Mvb12a	0.0165617	0.692403
ENSRNOG00000013376	Mvd	0.00437775	0.321337
ENSRNOG00000049604	Mvk	0.0153954	0.577315
ENSRNOG00000001963	Mx2	0.0485726	0.781216
ENSRNOG00000016539	Mxd3,Rab24	0.0149152	0.605308
ENSRNOG00000013634	Myd88	0.0277739	0.757771
ENSRNOG00000037402	Myeov2	0.0217439	0.755206
ENSRNOG00000002886	Myh10	0.0388794	1.52419
ENSRNOG00000049236	Myh9	0.0404594	1.8056
ENSRNOG00000017579	Mylip	0.0324982	1.4528
ENSRNOG00000002215	Mylk	0.0214946	1.33492
ENSRNOG00000048152	Myo1b	0.0302229	1.29237
ENSRNOG00000004072	Myo1c	0.0214685	1.57626
ENSRNOG00000008409	Myo1f	0.0306163	1.53739
ENSRNOG00000059140	Myo1g	0.0499577	1.46378
ENSRNOG00000058866	Myo5a	0.0322923	2.10108
ENSRNOG00000016117	Myof	0.0261796	1.8457
ENSRNOG00000028274	Myrf	0.0387738	0.760447
ENSRNOG00000026299	Mysm1	0.0438228	1.48221
ENSRNOG00000027152	N4bp2	0.0297012	1.56763
ENSRNOG00000007280	Naa60	0.0219147	0.812504
ENSRNOG00000002273	Naaa	0.0299729	1.76774
ENSRNOG00000008415	Nab2	0.0313614	0.542197
ENSRNOG00000015416	Nabp1	0.0246829	0.659035
ENSRNOG00000023480	Nabp2	0.0398032	0.784523
ENSRNOG00000002632	Naca	0.013033	0.784867
ENSRNOG00000020879	Nags	0.0115147	0.719021
ENSRNOG00000033693	Naip6,Naip5	0.0195048	2.44799
ENSRNOG00000054063	Nat6	0.0493222	0.687148
ENSRNOG00000008425	Nav1	0.0404655	1.79625
ENSRNOG00000014530	Nav2	0.0228538	1.42914
ENSRNOG00000052157	Nav3	0.0326723	1.97946
ENSRNOG00000024503	Nbas	0.0434203	1.33216
ENSRNOG00000021525	Nbeal1	0.0228365	2.24926
ENSRNOG00000042978	Ncald	0.0405483	1.70281
ENSRNOG00000028016	Ncf2	0.0421067	1.77003
ENSRNOG00000036829	Nckap1l	0.0461529	1.40988
ENSRNOG00000021553	Nckap5	0.0353237	1.84205
ENSRNOG00000004793	Ncln	0.0100764	0.727678
ENSRNOG00000007975	Ncoa2	0.0251503	1.75485
ENSRNOG00000055246	Ncor1	0.0320226	1.24199
ENSRNOG00000031053	ND4L	0.0154916	1.56298
ENSRNOG00000007393	Ndrg1	0.0486896	1.40447
ENSRNOG00000019014	Ndst1	0.0315086	1.41558
ENSRNOG00000017571	Ndufa2	0.0264085	0.749349
ENSRNOG00000005512	Ndufa4	0.0216716	0.775469
ENSRNOG00000005698	Ndufa5	0.031788	0.785757
ENSRNOG00000008569	Ndufa6	0.0097158	0.689722
ENSRNOG00000006939	Ndufa7	0.0275133	0.787151
ENSRNOG00000005668	Ndufa8	0.0295259	0.791831
ENSRNOG00000018129	Ndufab1	0.0295494	0.799597
ENSRNOG00000005006	Ndufaf1	0.0420435	1.33213
ENSRNOG00000014568	Ndufb10	0.0263923	0.795389
ENSRNOG00000011825	Ndufb3	0.0407673	0.800638
ENSRNOG00000011949	Ndufb5	0.0314446	0.754607
ENSRNOG00000028717	Ndufb7	0.0390597	0.813015
ENSRNOG00000009364	Ndufb9	0.0177716	0.812712
ENSRNOG00000011849	Ndufs1	0.021393	1.28631
ENSRNOG00000009155	Ndufs3	0.0416957	0.823802
ENSRNOG00000024568	Ndufs7	0.0217702	0.782775
ENSRNOG00000042503	Ndufv2	0.0269951	0.817205
ENSRNOG00000006783	Neb	0.021514	3.46358
ENSRNOG00000049452	Nebl	0.034556	1.92433
ENSRNOG00000058898	Nedd4	0.0164286	1.2711
ENSRNOG00000021410	Negr1	0.0449133	1.87621
ENSRNOG00000010897	Nek6	0.0252644	1.61804
ENSRNOG00000000657	Nek7	0.0357474	1.5723
ENSRNOG00000058572	Nek9	0.0364823	1.37488
ENSRNOG00000017765	Net1	0.040001	1.22292
ENSRNOG00000018106	Neu3	0.046279	1.56922
ENSRNOG00000015797	Neurl2	0.0441975	0.71858
ENSRNOG00000052721	NEWGENE_1565481	0.0465798	1.38804
ENSRNOG00000013780	Nf1	0.0495767	1.46672
ENSRNOG00000012175	Nfatc2	0.0383661	1.99116
ENSRNOG00000006966	Nfia	0.0274317	1.27495
ENSRNOG00000009795	Nfib	0.036885	1.60519
ENSRNOG00000004505	Nfic	0.0306484	1.38372
ENSRNOG00000002983	Nfix	0.0498314	1.34991
ENSRNOG00000023258	Nfkb1	0.0258145	1.34735
ENSRNOG00000007390	Nfkbia	0.0167815	1.47372
ENSRNOG00000019907	Nfkbie	0.0355205	1.53255
ENSRNOG00000031163	Nfkbiz	0.0358071	1.41107
ENSRNOG00000016948	Nhlrc2	0.0382477	1.28172
ENSRNOG00000002461	Nid1	0.0230551	1.61482
ENSRNOG00000016587	Ninj1	0.0254229	0.815039
ENSRNOG00000042702	Nipa1	0.0262207	2.2227
ENSRNOG00000056907	Nipbl	0.029079	1.30178
ENSRNOG00000003881	Nit1	0.0113325	0.759659
ENSRNOG00000049128	Nktr	0.0361636	1.31538
ENSRNOG00000048222	Nlrc5	0.0302886	1.51975
ENSRNOG00000023143	Nlrp1a	0.0319139	1.7473
ENSRNOG00000015749	Nme3	0.0210106	0.737863
ENSRNOG00000005930	Nnmt	0.00982298	0.60904
ENSRNOG00000026842	Nnt	0.0219903	1.26231
ENSRNOG00000021890	Nob1	0.0170332	0.642455
ENSRNOG00000021392	Noc2l	0.0429348	0.755443
ENSRNOG00000010799	Noct	0.0374551	1.34832
ENSRNOG00000014124	Nod2	0.0390907	1.67012
ENSRNOG00000020543	Nosip	0.023093	0.64632
ENSRNOG00000018835	Notch2	0.0338806	1.58623
ENSRNOG00000036680	Notum	0.0376954	0.780892
ENSRNOG00000013925	Nox4	0.027046	1.35647
ENSRNOG00000012016	Npc1	0.0355826	1.22602
ENSRNOG00000028384	Npepl1	0.0287641	0.804604
ENSRNOG00000047739	Npff	0.0200947	0.348168
ENSRNOG00000019184	Npr3	0.02756	2.30908
ENSRNOG00000021660	Nprl2	0.0358537	0.719706
ENSRNOG00000020541	Nprl3	0.0439911	0.695581
ENSRNOG00000012772	Nqo1	0.0109908	1.63462
ENSRNOG00000007229	Nr0b2	0.0144271	1.71693
ENSRNOG00000009329	Nr1d1	0.0204749	0.695391
ENSRNOG00000019812	Nr1h2	0.0372065	0.804235
ENSRNOG00000013172	Nr1h3	0.0217695	0.813844
ENSRNOG00000002906	Nr1i2	0.0059875	0.711965
ENSRNOG00000022247	Nr2c2ap	0.0349986	0.675363
ENSRNOG00000016892	Nr2f6	0.0142296	0.734815
ENSRNOG00000023079	Nras	0.0336674	1.40775
ENSRNOG00000029535	Nrbp2	0.00682035	0.556785
ENSRNOG00000013290	Nrip3	0.0344765	1.71123
ENSRNOG00000010744	Nrp1	0.0269946	1.72397
ENSRNOG00000031232	Nrp2	0.0195524	1.87322
ENSRNOG00000048651	Nrtn	0.0421977	0.566823
ENSRNOG00000016680	Nsd1	0.0229811	1.54926
ENSRNOG00000057814	Nsdhl	0.00842334	0.785019
ENSRNOG00000008810	Nsmf	0.0189655	0.556881
ENSRNOG00000011071	Nt5e	0.0266573	1.26512
ENSRNOG00000019716	Ntf3	0.0371813	0.578741
ENSRNOG00000003947	Ntn1	0.0359124	1.76459
ENSRNOG00000028708	Ntsr1	0.0212591	0.437646
ENSRNOG00000008061	Nuak1	0.0190238	1.68925
ENSRNOG00000020456	Nucb2	0.0160986	1.33606
ENSRNOG00000061176	Nudt3	0.0303156	0.81667
ENSRNOG00000011976	Nudt7	0.0364891	0.710202
ENSRNOG00000017955	Nudt8	0.0190557	0.674194
ENSRNOG00000002186	Nudt9	0.0217394	0.702562
ENSRNOG00000005390	Nup210	0.0344635	1.38549
ENSRNOG00000020347	Nup98	0.0320297	1.32548
ENSRNOG00000019069	Nxf1	0.0163056	0.691836
ENSRNOG00000048431	Nynrin	0.039501	1.54972
ENSRNOG00000012679	Oard1	0.0494001	0.73325
ENSRNOG00000001369	Oas1a	0.0144368	0.615923
ENSRNOG00000016807	Oat	0.0347573	1.20247
ENSRNOG00000032575	Ocel1	0.0177676	0.623201
ENSRNOG00000005424	Odc1	0.0243998	0.818129
ENSRNOG00000019955	Ogdhl	0.0445731	1.6656
ENSRNOG00000001081	Ogfod2	0.0384173	0.652218
ENSRNOG00000009355	Ogfr	0.0117128	0.653083
ENSRNOG00000046365	Oit3	0.0246244	1.60973
ENSRNOG00000014034	Olfml2a	0.0445812	1.84333
ENSRNOG00000030788	Olr35	0.0172762	0.351419
ENSRNOG00000018606	Olr59	0.0450383	0.701085
ENSRNOG00000039560	Omd,LOC103690116	0.0268733	2.00817
ENSRNOG00000011781	Oplah	0.00584568	0.738365
ENSRNOG00000039730	Orai3	0.0430016	0.765632
ENSRNOG00000005021	Orc4	0.048214	1.40676
ENSRNOG00000010011	Osbpl3	0.0302765	1.42767
ENSRNOG00000026962	Osbpl8	0.0301198	1.68648
ENSRNOG00000014948	Osgin1	0.00441097	0.426631
ENSRNOG00000033192	Osmr	0.0221661	2.56935
ENSRNOG00000003370	Otc	0.00926356	1.28004
ENSRNOG00000021175	Otub1	0.0437666	0.804304
ENSRNOG00000018477	Otud4	0.0396259	1.45572
ENSRNOG00000008764	Otud5	0.0182162	0.757464
ENSRNOG00000056487	Oxr1	0.0250106	1.30165
ENSRNOG00000001296	P2rx7	0.022303	1.47341
ENSRNOG00000029756	P2ry13	0.0286802	1.88362
ENSRNOG00000008639	Pabpc1	0.0229845	1.20222
ENSRNOG00000015642	Pabpc4	0.0183426	0.800578
ENSRNOG00000042195	Pabpn1	0.00449546	0.546418
ENSRNOG00000014204	Pacsin3	0.021724	0.72108
ENSRNOG00000019746	Paf1	0.0431522	0.793402
ENSRNOG00000061328	Pag1	0.0434739	1.96557
ENSRNOG00000002101	Paics	0.0263375	1.36702
ENSRNOG00000000561	Pald1	0.0233497	0.814115
ENSRNOG00000033280	Pam	0.0241392	1.31069
ENSRNOG00000004608	Pam16	0.0258032	0.692395
ENSRNOG00000018944	Pank1	0.017665	0.789123
ENSRNOG00000055530	Panx2	0.0417577	0.700964
ENSRNOG00000009448	Papln	0.0258804	1.63926
ENSRNOG00000011311	Papss1	0.0303696	1.52806
ENSRNOG00000022054	Paqr7	0.00614403	0.671396
ENSRNOG00000012830	Paqr8	0.023725	2.94787
ENSRNOG00000024345	Pard3b	0.0375719	1.70582
ENSRNOG00000023334	Parp14	0.0266093	1.41298
ENSRNOG00000012865	Parp3	0.0432331	1.28343
ENSRNOG00000015713	Parva	0.0314891	1.2092
ENSRNOG00000052064	Parvg	0.0368305	1.57066
ENSRNOG00000028227	Pbrm1	0.0248967	1.75644
ENSRNOG00000000440	Pbx2	0.019065	0.703006
ENSRNOG00000012406	Pcbp4	0.0348082	0.765251
ENSRNOG00000012367	Pcdh7	0.0268148	2.12961
ENSRNOG00000019799	Pcdhgc3,Pcdhga12	0.0299186	1.632
ENSRNOG00000021221	Pced1a	0.0255742	0.68777
ENSRNOG00000016405	Pcsk4	0.0151944	0.511385
ENSRNOG00000006280	Pcsk9	3.51695e-08	0.178621
ENSRNOG00000002425	Pctp	0.0216645	0.726374
ENSRNOG00000016704	Pcyox1	0.0319427	1.34502
ENSRNOG00000036684	Pcyt2	0.0018259	0.593753
ENSRNOG00000011417	Pde3b	0.0158937	1.58569
ENSRNOG00000005905	Pde4b	0.0238841	2.09544
ENSRNOG00000002244	Pdgfra	0.039637	1.34467
ENSRNOG00000012513	Pdk3	0.0341671	1.68104
ENSRNOG00000016166	Pdlim1	0	2.12237
ENSRNOG00000016419	Pdlim5	0.028903	1.63587
ENSRNOG00000002541	Pds5a	0.0475975	1.30434
ENSRNOG00000002407	Pdxdc1,LOC103689979	0.0470796	1.36039
ENSRNOG00000009570	Pdxp	0.0181562	0.516415
ENSRNOG00000013140	Pdzd2	0.0448987	1.94519
ENSRNOG00000008526	Pdzd3	0.0359813	0.44752
ENSRNOG00000009460	Pdzd8	0.0311481	1.36697
ENSRNOG00000012363	Peli2	0.0405164	1.56099
ENSRNOG00000054423	Pemt	0.000345095	0.65451
ENSRNOG00000014935	Peo1	0.0159485	0.684775
ENSRNOG00000015003	Pex11a	0.0165046	0.577104
ENSRNOG00000013498	Pex14	0.0164886	0.72654
ENSRNOG00000006539	Pex16	0.0056582	0.680639
ENSRNOG00000016655	Pex6	0.0197029	0.751826
ENSRNOG00000012985	Pfdn5	0.0218118	0.719135
ENSRNOG00000000473	Pfdn6	0.023935	0.744995
ENSRNOG00000000165	Pfkfb1	0.0479815	0.797185
ENSRNOG00000013388	Pgap1	0.0450527	1.75507
ENSRNOG00000018326	Pgls	0.0173368	0.646283
ENSRNOG00000042318	Pglyrp2	0.0166592	0.807679
ENSRNOG00000002185	Pgm2	0.0250639	1.66742
ENSRNOG00000015406	Pgm5	0.0303002	1.85067
ENSRNOG00000009536	Pgp	0.0173132	0.680577
ENSRNOG00000046799	Phb	0.0168693	0.798951
ENSRNOG00000000480	Phf1	0.00808228	0.509622
ENSRNOG00000017657	Phf23	0.046338	0.751354
ENSRNOG00000002276	Phf6,LOC103690175	0.0252225	2.90367
ENSRNOG00000019328	Phgdh	0.0208546	2.98085
ENSRNOG00000018725	Phkg2	0.0202316	0.664583
ENSRNOG00000009068	Phlda3	0.0279799	0.675386
ENSRNOG00000019706	Phox2a	0.0307548	0.464591
ENSRNOG00000018044	Phyh	0.00458844	0.760245
ENSRNOG00000016794	Phyhd1	0.021713	0.797669
ENSRNOG00000018322	Picalm	0.0352336	1.2651
ENSRNOG00000056786	Piezo1	0.0301207	1.4869
ENSRNOG00000014866	Pign	0.0219153	1.54484
ENSRNOG00000025181	Pigu,LOC103691942	0.0429473	0.726205
ENSRNOG00000020479	Pik3c2a	0.0478704	1.35695
ENSRNOG00000034228	Pik3c2g	0.0337903	1.41862
ENSRNOG00000016384	Pik3cb	0.0405099	1.3704
ENSRNOG00000009385	Pik3cg	0.0388419	1.65657
ENSRNOG00000018903	Pik3r1	0.0265471	1.29171
ENSRNOG00000023428	Pik3r5	0.031176	1.7674
ENSRNOG00000020474	Pin1	0.0348935	0.741853
ENSRNOG00000015385	Pink1	0.00388931	0.700676
ENSRNOG00000016511	Pitrm1	0.0357453	1.25708
ENSRNOG00000015528	Pja2	0.0319121	1.25913
ENSRNOG00000012095	Pkia	0.0497723	1.95282
ENSRNOG00000000811	Pkib	0.0485099	1.82975
ENSRNOG00000020420	Pklr	0.0168306	1.51718
ENSRNOG00000011329	Pkm,LOC100362738,LOC100364062	0.0319876	1.40198
ENSRNOG00000015152	Pkp3	0.0241843	0.696632
ENSRNOG00000057153	Pla1a	0.0485012	1.49368
ENSRNOG00000046619	Pla2g12b	0.0351616	0.796322
ENSRNOG00000021206	Pla2g16	0.0470718	1.24217
ENSRNOG00000002657	Pla2g4a	0.0391775	1.64102
ENSRNOG00000007447	Pla2g4b	0.0249789	0.556546
ENSRNOG00000008129	Pla2r1	0.0346194	1.56813
ENSRNOG00000010516	Plau	0.0467658	1.44166
ENSRNOG00000001385	Plbd2	0.00642814	0.789214
ENSRNOG00000004810	Plcb1	0.0339424	1.55917
ENSRNOG00000033119	Plcb4	0.0383139	1.66587
ENSRNOG00000032659	Plcl1	0.0400691	1.74677
ENSRNOG00000028156	Pld1	0.0277662	1.60058
ENSRNOG00000005214	Plek	0.0318159	1.70373
ENSRNOG00000038365	Plekha2	0.039452	1.44457
ENSRNOG00000018627	Plekhb1	0.0443265	0.781525
ENSRNOG00000022694	Plekhg5	0.0234457	0.699616
ENSRNOG00000019528	Plekhg6	0.0470318	0.679532
ENSRNOG00000005124	Plekhh2	0.0324495	1.79834
ENSRNOG00000019247	Plekhj1	0.0359565	0.724205
ENSRNOG00000023760	Plekhm3	0.0310448	2.01659
ENSRNOG00000029242	Plekho2	0.0410736	1.54267
ENSRNOG00000047860	Plin5	0.0365405	0.641557
ENSRNOG00000018484	Plk3	0.0433946	0.645061
ENSRNOG00000008048	Plscr1,Plscr2	0.0382721	1.56139
ENSRNOG00000017676	Plvap	0.0148376	2.0576
ENSRNOG00000000142	Plxdc2	0.0262932	2.0928
ENSRNOG00000007970	Plxnc1	0.0321488	2.20044
ENSRNOG00000025209	Plxnd1	0.0252488	1.44379
ENSRNOG00000039745	Pm20d1	0.0241359	0.801876
ENSRNOG00000020696	Pmvk	0.00468879	0.449394
ENSRNOG00000008190	Pnpla7	0.00432417	0.662882
ENSRNOG00000046493	Pnpo	0.0300839	0.828864
ENSRNOG00000012495	Podxl	0.0407462	1.54555
ENSRNOG00000013545	Polr2e	0.0290981	0.779885
ENSRNOG00000021209	Polr3gl	0.0305874	0.706314
ENSRNOG00000024879	Polrmt	0.03908	0.756973
ENSRNOG00000058752	Popdc2	0.0250353	2.17709
ENSRNOG00000055650	Pou2f2	0.0476268	1.6613
ENSRNOG00000020608	Ppan	0.0190262	0.588797
ENSRNOG00000000177	Ppap2c	0.0158206	0.672683
ENSRNOG00000021463	Ppara	0.0215721	1.51268
ENSRNOG00000008839	Pparg	0.0474829	1.51507
ENSRNOG00000008572	Ppcs	0.0388504	0.819141
ENSRNOG00000012722	Ppdpf	0.0199772	0.729736
ENSRNOG00000031709	Ppfibp1	0.0210698	1.30064
ENSRNOG00000010558	Ppif	0.0361389	0.818946
ENSRNOG00000026900	Ppil2	0.0458582	0.774291
ENSRNOG00000002930	Ppl	0.0400511	0.685816
ENSRNOG00000026905	Ppm1g	0.0296607	0.780176
ENSRNOG00000003567	Ppox	0.0320918	0.71244
ENSRNOG00000053828	Ppp1r12c	0.0391984	0.747748
ENSRNOG00000021151	Ppp1r14b	0.0344945	0.713609
ENSRNOG00000015450	Ppp1r16a	0.0151261	0.616338
ENSRNOG00000015614	Ppp1r16b	0.0332104	2.12758
ENSRNOG00000018494	Ppp1r3c	0.00166666	2.38487
ENSRNOG00000052113	Ppp1r9b	0.037346	1.34032
ENSRNOG00000018457	Ppp2r4	0.0173756	0.768174
ENSRNOG00000019813	Ppp4c	0.0412514	0.805808
ENSRNOG00000003712	Ppp4r3b	0.0415816	1.21145
ENSRNOG00000012616	Ppt1	0.04971	1.30712
ENSRNOG00000021440	Pptc7	0.0482185	1.23173
ENSRNOG00000059215	Pqlc1	0.00667954	0.721051
ENSRNOG00000050483	Pradc1	0.0274449	0.723716
ENSRNOG00000011407	Pragmin	0.0473646	2.0157
ENSRNOG00000021125	Prdx5	0.0192207	0.802237
ENSRNOG00000051061	Prep	0.0276972	1.30052
ENSRNOG00000007326	Prepl	0.0338802	1.36808
ENSRNOG00000006952	Prex1	0.0196605	1.9593
ENSRNOG00000005391	Prex2	0.0418918	1.68936
ENSRNOG00000022417	Prickle3	0.040512	0.631857
ENSRNOG00000007706	Prkaa2	0.0298682	1.54855
ENSRNOG00000001142	Prkab1	0.010205	0.613482
ENSRNOG00000018166	Prkab2	0.0372732	1.49707
ENSRNOG00000004978	Prkacb	0.0426012	1.51546
ENSRNOG00000020284	Prkar2a	0.0490487	1.36391
ENSRNOG00000003491	Prkca	0.0323886	1.69688
ENSRNOG00000012061	Prkcb	0.018987	2.14945
ENSRNOG00000017914	Prkcdbp	0.00623997	0.61751
ENSRNOG00000025028	Prkdc	0.0345054	1.42453
ENSRNOG00000014376	Proc	0.00871241	0.801681
ENSRNOG00000057578	Prodh2	0.00722412	0.700706
ENSRNOG00000009556	Prokr1	0.0274592	2.84078
ENSRNOG00000003694	Prox1	0.0222283	1.35577
ENSRNOG00000025629	Prpf3	0.048391	0.738887
ENSRNOG00000004864	Prpf40a	0.0367801	1.32335
ENSRNOG00000052539	Prpf40b	0.024215	0.634479
ENSRNOG00000003495	Prpf8	0.0250068	1.29602
ENSRNOG00000004160	Prps2	0.0343103	1.47312
ENSRNOG00000010083	Prpsap1	0.0108587	0.710841
ENSRNOG00000010217	Prrc2b	0.0292591	1.43749
ENSRNOG00000022710	Prrg4	0.0297931	1.84796
ENSRNOG00000029223	Prss32	0.0128226	0.342458
ENSRNOG00000026040	Prss53	0.0117323	0.376653
ENSRNOG00000013971	Psat1	0.0158452	3.10776
ENSRNOG00000009110	Psen1	0.0411916	1.31863
ENSRNOG00000020941	Psenen	0.0299103	0.814673
ENSRNOG00000056853	Psma7	0.0168123	0.757547
ENSRNOG00000001488	Psmb1	0.0223215	0.807156
ENSRNOG00000052730	Psmb3	0.0207293	0.759643
ENSRNOG00000020979	Psmb4	0.0134394	0.757445
ENSRNOG00000019551	Psmb6	0.0161265	0.745032
ENSRNOG00000011732	Psmb7	0.0223491	0.760996
ENSRNOG00000012026	Psmc2	0.0267402	0.785713
ENSRNOG00000011414	Psmc3	0.00894994	0.742815
ENSRNOG00000018994	Psmc4	0.0370201	0.827074
ENSRNOG00000010038	Psmc5	0.0213954	0.757749
ENSRNOG00000014109	Psmd13	0.0276157	0.789795
ENSRNOG00000028103	Psmd3	0.0173155	0.755124
ENSRNOG00000021042	Psmd4	0.0173803	0.733069
ENSRNOG00000001339	Psmd9	0.0399692	0.751778
ENSRNOG00000016334	Ptbp3	0.0274456	1.82078
ENSRNOG00000015912	Ptdss2	0.0357863	0.762532
ENSRNOG00000020723	Pten	0.0401986	1.25616
ENSRNOG00000015655	Ptgfrn	0.0299153	1.31379
ENSRNOG00000012987	Ptk6	0.0276701	2.62137
ENSRNOG00000060098	Ptms	0.00583489	0.717057
ENSRNOG00000020358	Ptov1	0.0158142	0.705828
ENSRNOG00000002625	Ptpn4	0.0405012	1.4571
ENSRNOG00000055293	Ptprb	0.0154417	2.20158
ENSRNOG00000000655	Ptprc	0.0167381	1.81056
ENSRNOG00000005711	Ptprd	0.0140278	1.54793
ENSRNOG00000015717	Ptpre	0.0425274	1.65237
ENSRNOG00000058906	Ptprh	0.0410465	0.594681
ENSRNOG00000011700	Ptprm	0.0232288	1.75656
ENSRNOG00000019587	Ptprn	0.0330467	1.56783
ENSRNOG00000006231	Ptpro	0.0389067	1.54038
ENSRNOG00000010572	Pus7	0.0480016	1.39195
ENSRNOG00000018730	Pvrl2	0.0175319	0.769718
ENSRNOG00000036649	Pwwp2b	0.0388457	1.55509
ENSRNOG00000060614	Pxdn	0.03167	1.79248
ENSRNOG00000036682	Pycr1	0.0141692	3.25701
ENSRNOG00000054724	Pycrl	0.0348332	0.73881
ENSRNOG00000006388	Pygl	0.0119095	1.32209
ENSRNOG00000006709	Pzp	0.016184	1.28292
ENSRNOG00000016980	Qprt	0.0126568	0.73972
ENSRNOG00000007648	Rab11b	0.0251007	0.812089
ENSRNOG00000018901	Rab14	0.0345173	1.28442
ENSRNOG00000018972	Rab18	0.0270448	1.22871
ENSRNOG00000052499	Rab27a	0.0214705	1.77738
ENSRNOG00000049641	Rab29	0.0263224	0.745137
ENSRNOG00000014258	Rab32	0.018195	1.71861
ENSRNOG00000018176	Rab6a	0.0301095	1.23928
ENSRNOG00000018009	Rab8b	0.0298009	1.38534
ENSRNOG00000009402	Rabgap1	0.0473753	1.24005
ENSRNOG00000002736	Rabgap1l	0.0416665	1.60829
ENSRNOG00000009992	Rabggtb	0.0108461	0.650631
ENSRNOG00000007350	Rac2	0.0301868	1.4802
ENSRNOG00000033065	Rad50	0.0248841	1.47587
ENSRNOG00000046256	Ralgapa1	0.0409132	1.53488
ENSRNOG00000036964	Ralgapa2	0.030224	1.70487
ENSRNOG00000000796	Ranbp2	0.01644	1.34958
ENSRNOG00000007048	Rap1b	0.0306163	1.33494
ENSRNOG00000002652	Rap1gap2	0.0373894	1.65994
ENSRNOG00000021581	Rapgef2	0.0314355	1.41771
ENSRNOG00000005271	Rapgef5	0.0300398	1.50153
ENSRNOG00000014722	Raph1	0.0165806	1.81769
ENSRNOG00000009972	Rara	0.0335558	0.755363
ENSRNOG00000024061	Rarb	0.0349214	1.36864
ENSRNOG00000037853	Rarres1	0.0164609	1.45448
ENSRNOG00000029185	Rasa1	0.0364136	1.48147
ENSRNOG00000017671	Rasa3	0.0228407	1.69506
ENSRNOG00000004917	Rasal2	0.0405569	1.72372
ENSRNOG00000003348	Rasd1	0.00584422	0.307439
ENSRNOG00000002345	Rasgef1b	0.0119758	2.07335
ENSRNOG00000005404	Rasgrp1	0.0269329	2.63185
ENSRNOG00000032703	Rasgrp3	0.0328412	1.51498
ENSRNOG00000021261	Rassf2	0.035999	1.76479
ENSRNOG00000013526	Rassf4	0.0325303	1.51223
ENSRNOG00000017109	Rassf7	0.0127782	0.502025
ENSRNOG00000006833	Rb1cc1	0.0407325	1.26823
ENSRNOG00000027250	Rbm27	0.0404537	1.51273
ENSRNOG00000003076	Rbms2	0.0347409	1.36835
ENSRNOG00000013794	Rbp1	0.00570148	0.716575
ENSRNOG00000015518	Rbp4	0.00562909	0.816754
ENSRNOG00000015896	Rbpms2	0.0291552	0.765884
ENSRNOG00000021712	Rcbtb1	0.0359155	1.39153
ENSRNOG00000002546	Rchy1	0.0344064	0.730569
ENSRNOG00000015491	Rcl1	0.0145432	0.747914
ENSRNOG00000013452	Rcn1	0.0272044	1.67312
ENSRNOG00000006681	Rdh10	0.0215032	0.781582
ENSRNOG00000012237	Rdx	0.0154578	1.54086
ENSRNOG00000000645	Reep3	0.011264	1.49481
ENSRNOG00000011373	Reep4	0.0383641	0.709313
ENSRNOG00000020167	Reep5	0.0266331	1.32284
ENSRNOG00000033262	Reep6	0.00359875	0.636017
ENSRNOG00000002192	Rell1	0.0164439	1.85025
ENSRNOG00000021441	Reln	0.0151662	1.82026
ENSRNOG00000002937	Ren	0.046753	0.572809
ENSRNOG00000008239	Repin1	0.0170968	0.694974
ENSRNOG00000014270	Rer1	0.0346701	0.802592
ENSRNOG00000002074	Rest	0.033647	1.62705
ENSRNOG00000014090	Retsat	0.00270631	0.802101
ENSRNOG00000000593	Rev3l	0.0479237	1.41032
ENSRNOG00000017916	Rexo1	0.0324651	0.710455
ENSRNOG00000050298	Rfng	0.0459054	0.724681
ENSRNOG00000006049	Rfx1	0.0188925	0.613713
ENSRNOG00000025034	RGD1304567	0.0495703	0.781895
ENSRNOG00000002944	RGD1304587	0.042054	0.71239
ENSRNOG00000031269	RGD1304694	0.0374525	0.801674
ENSRNOG00000000340	RGD1304704	0.0217638	0.778454
ENSRNOG00000017431	RGD1304884	0.028729	1.59389
ENSRNOG00000039214	RGD1305455	0.0257601	0.686595
ENSRNOG00000038436	RGD1307100	0.021403	1.44104
ENSRNOG00000042230	RGD1307182	0.0332335	1.7621
ENSRNOG00000020317	RGD1307752	0.0153255	0.776333
ENSRNOG00000008519	RGD1309079	0.0150192	2.1639
ENSRNOG00000048275	RGD1309350	0.0128906	0.793405
ENSRNOG00000038960	RGD1309362	0.0289046	2.77129
ENSRNOG00000011140	RGD1309676	0.0181714	0.727083
ENSRNOG00000046779	RGD1309808,LOC100911562,LOC103690359	0.0452827	0.6153
ENSRNOG00000008331	RGD1309995	0.0310452	1.39459
ENSRNOG00000008781	RGD1310769	0.00643929	0.624301
ENSRNOG00000001185	RGD1311899	0.0460217	0.724817
ENSRNOG00000042714	RGD1559459	0.0278694	1.98024
ENSRNOG00000054140	RGD1559821,Myl6l,Myl6,Myl6b,LOC100909726,LOC100910474,LOC102551071	0.0214928	0.815175
ENSRNOG00000040195	RGD1559960	0.0200954	1.80211
ENSRNOG00000010071	RGD1560010	0.0367862	0.564225
ENSRNOG00000036615	RGD1560242	0.0172523	0.41318
ENSRNOG00000055567	RGD1560248	0.0224842	2.06031
ENSRNOG00000027938	RGD1562037	0.0425716	1.43857
ENSRNOG00000001767	RGD1562339	0.0311387	2.08353
ENSRNOG00000029466	RGD1562608	0.0397691	1.67643
ENSRNOG00000009373	RGD1562690	0.0131229	0.74584
ENSRNOG00000047137	RGD1562952	0.044914	1.24141
ENSRNOG00000052444	RGD1563091	0.041644	1.542
ENSRNOG00000003863	RGD1564093	0.00748314	0.626644
ENSRNOG00000042501	RGD1564379	0.0386472	0.740375
ENSRNOG00000042369	RGD1564614	0.0219935	1.24743
ENSRNOG00000015440	RGD1564788	0.0311119	1.74009
ENSRNOG00000005589	RGD1565002	0.0282759	1.24406
ENSRNOG00000050061	RGD1565119,Slc25a52,Mcart1,LOC100910864	0.0480699	1.66439
ENSRNOG00000047988	RGD1565363	0.0242868	0.728485
ENSRNOG00000029415	RGD1565784	0.0487907	0.759515
ENSRNOG00000019990	RGD1566239	0.0335007	0.696292
ENSRNOG00000002347	Rgl1	0.0295032	1.61335
ENSRNOG00000007949	Rgn	0.0119525	1.34235
ENSRNOG00000003959	Rgs18	0.0359427	1.74127
ENSRNOG00000024501	Rgs3	0.00411871	0.362641
ENSRNOG00000027032	Rhbdd3	0.0257829	0.638789
ENSRNOG00000021403	Rhob	0.0265403	1.37908
ENSRNOG00000019220	Rhod	0.0270436	0.74601
ENSRNOG00000042607	Rhof	0.00613716	0.367533
ENSRNOG00000019930	Rhot2	0.0226348	0.694436
ENSRNOG00000011341	Rictor	0.0437424	1.72766
ENSRNOG00000020465	Ripk3	0.0327775	1.65595
ENSRNOG00000028422	Rmnd5a	0.0379949	1.42368
ENSRNOG00000020698	Rnd2	0.0403279	0.792921
ENSRNOG00000004624	Rnd3	0.0198832	0.716325
ENSRNOG00000060821	Rnf114	0.0351368	0.804856
ENSRNOG00000033378	Rnf123	0.0458074	0.826253
ENSRNOG00000009028	Rnf126	0.0219615	0.68994
ENSRNOG00000029209	Rnf13	0.0432331	1.2896
ENSRNOG00000045637	Rnf14	0.0263144	0.821941
ENSRNOG00000003879	Rnf167	0.0213532	0.749471
ENSRNOG00000026408	Rnf169	0.0383909	1.62833
ENSRNOG00000017244	Rnf186	0.00841559	0.139331
ENSRNOG00000049219	Rnf187	0.0219631	0.796892
ENSRNOG00000000781	Rnf39	0.0279649	0.71648
ENSRNOG00000045775	Rnpepl1	0.0243401	0.791968
ENSRNOG00000029614	Robo1	0.0299868	2.15561
ENSRNOG00000003125	Rogdi	0.0160956	0.702003
ENSRNOG00000015335	Rpl13,LOC100359922	0.0233754	0.811177
ENSRNOG00000020618	Rpl13a	0.0128934	0.773607
ENSRNOG00000018680	Rpl17	0.025104	0.799497
ENSRNOG00000021035	Rpl18	0.0165011	0.780538
ENSRNOG00000018795	Rpl18a	0.0188983	0.780212
ENSRNOG00000004741	Rpl19	0.0233444	0.749612
ENSRNOG00000000957	Rpl21	0.0259563	0.824721
ENSRNOG00000017127	Rpl28	0.0216655	0.824621
ENSRNOG00000011138	Rpl29	0.0229117	0.820259
ENSRNOG00000033473	Rpl36	0.0158478	0.695486
ENSRNOG00000011494	Rpl36a,LOC100910180	0.0275105	0.770736
ENSRNOG00000042233	Rpl41	0.0147073	0.751495
ENSRNOG00000025936	Rpl6	0.0178913	0.829862
ENSRNOG00000026716	Rpl9,LOC100360449,LOC100364457	0.024901	0.826437
ENSRNOG00000013874	Rplp1,RGD1564744,LOC100360522	0.0216664	0.798975
ENSRNOG00000000786	Rpp21	0.0215848	0.775913
ENSRNOG00000005109	Rprm	0.0164335	3.36094
ENSRNOG00000000490	Rps10	0.0277524	0.771525
ENSRNOG00000052141	Rps10,Rps10l1	0.0161122	0.656349
ENSRNOG00000018774	Rps14,LOC100911847	0.0131501	0.732194
ENSRNOG00000024603	Rps15	0.0146268	0.75579
ENSRNOG00000019106	Rps17	0.0439781	0.815032
ENSRNOG00000017847	Rps19bp1	0.02449	0.710531
ENSRNOG00000014179	Rps2	0.00608947	0.802131
ENSRNOG00000008555	Rps20	0.0189144	0.764563
ENSRNOG00000033916	Rps21	0.0454527	0.767215
ENSRNOG00000060449	Rps21	0.0216772	0.771495
ENSRNOG00000010189	Rps24	0.0437925	0.822642
ENSRNOG00000016961	Rps27,LOC100909755	0.0171919	0.769806
ENSRNOG00000004426	Rps27a	0.0299387	0.802773
ENSRNOG00000004196	Rps29	0.0272144	0.822005
ENSRNOG00000006632	Rps6ka3	0.0286332	1.82296
ENSRNOG00000021117	Rps6ka4	0.0473117	0.753924
ENSRNOG00000021689	Rps6kb2	0.0227665	0.63337
ENSRNOG00000018645	Rpsa	0.00840287	0.711986
ENSRNOG00000009084	Rpusd3	0.0364609	0.736293
ENSRNOG00000015701	Rreb1	0.0278216	1.29586
ENSRNOG00000025454	Rrm2b	0.0278393	1.9089
ENSRNOG00000001203	Rrp1	0.0322477	0.706175
ENSRNOG00000022896	Rrp7a	0.0198346	0.469674
ENSRNOG00000012927	Rrp9	0.0327157	0.647094
ENSRNOG00000019474	Rsph9	0.0343299	0.599789
ENSRNOG00000017309	Rsrp1	0.00392186	0.67501
ENSRNOG00000030712	RT1-A2	0.0120241	0.714331
ENSRNOG00000000451	RT1-Ba	0.0109436	2.71649
ENSRNOG00000032708	RT1-Bb,LOC688090	0.0164338	2.06254
ENSRNOG00000050210	RT1-CE10	0.0173225	0.675869
ENSRNOG00000039744	RT1-CE4	0.00897683	0.681848
ENSRNOG00000032844	RT1-Da	0.00669211	2.79429
ENSRNOG00000033215	RT1-Db1	0.0163739	2.13966
ENSRNOG00000049590	RT1-M2	0.0351039	1.94325
ENSRNOG00000004621	Rtn4	0.0317261	1.40568
ENSRNOG00000003121	Rtn4rl1	0.0216644	0.642346
ENSRNOG00000037167	Rtp3	0.00265375	0.426181
ENSRNOG00000028895	Rtp4	0.0462652	0.791681
ENSRNOG00000020193	Runx2	0.0251644	2.2847
ENSRNOG00000000464	Rxrb	0.0194775	0.675483
ENSRNOG00000020342	Samd11	0.0173838	0.568132
ENSRNOG00000010489	Samd4a	0.0417881	1.39345
ENSRNOG00000023549	Samd5	0.0399578	2.20514
ENSRNOG00000006418	Samhd1	0.0318943	1.58796
ENSRNOG00000030930	Samsn1	0.034704	1.70353
ENSRNOG00000051023	Sap25	0.0250314	0.439502
ENSRNOG00000002575	Sap30l	0.0393612	0.730836
ENSRNOG00000013160	Sash1	0.0329893	1.35204
ENSRNOG00000003809	Sat1	0.0158451	1.44412
ENSRNOG00000009812	Sbf2	0.0360477	1.3807
ENSRNOG00000013987	Sbno2	0.0174492	0.720749
ENSRNOG00000007258	Sbspon	0.00262179	4.14475
ENSRNOG00000008305	Sc5d	0.00086023	0.647414
ENSRNOG00000056946	Scaf1	0.0233988	0.782553
ENSRNOG00000025278	Scai	0.0428146	2.12992
ENSRNOG00000019987	Scand1	0.00897739	0.61222
ENSRNOG00000020853	Scap	0.0100757	0.743388
ENSRNOG00000000981	Scarb1	0.0129643	0.800165
ENSRNOG00000002225	Scarb2	0.042272	1.27422
ENSRNOG00000013552	Scd1	0.0111026	1.86564
ENSRNOG00000046005	Scd2	0.0113479	2.6906
ENSRNOG00000031203	Scfd1	0.0330857	1.29714
ENSRNOG00000037409	Scimp	0.0302452	1.84573
ENSRNOG00000026110	Scml4	0.0407331	1.55384
ENSRNOG00000032574	Scrib	0.0259837	0.751455
ENSRNOG00000049766	Sctr	0.0399959	1.59393
ENSRNOG00000011927	Sdc3	0.0249335	1.29834
ENSRNOG00000009683	Sdcbp	0.0275014	1.22055
ENSRNOG00000018876	Sdccag3	0.0198167	0.702243
ENSRNOG00000012121	Sdf2	0.0272726	0.790123
ENSRNOG00000024711	Sdk2	0.0470777	1.67837
ENSRNOG00000025895	Sdpr	0.0319625	1.46533
ENSRNOG00000020544	Sdr39u1	0.0102548	0.630081
ENSRNOG00000051819	Sdr42e1	0.0156831	1.27613
ENSRNOG00000001391	Sdsl	0.0312847	0.705743
ENSRNOG00000004555	Sec14l3,Sec14l4	0.0247203	1.21862
ENSRNOG00000018673	Sec22b	0.0229364	1.29176
ENSRNOG00000004657	Sec23a	0.0338276	1.32726
ENSRNOG00000008411	Sec23b	0.0191437	1.39205
ENSRNOG00000004563	Sec24a	0.0467996	1.32986
ENSRNOG00000014872	Sec24d	0.0171381	1.37178
ENSRNOG00000002251	Sec31a	0.0271081	1.21726
ENSRNOG00000036672	Sectm1a	0.0310425	1.47362
ENSRNOG00000014624	Selk	0.0217666	0.758811
ENSRNOG00000002776	Sell	0.0241369	3.30729
ENSRNOG00000013507	Selt	0.0276959	1.30243
ENSRNOG00000007202	Sema3d	0.0291557	2.1736
ENSRNOG00000013679	Sema4d	0.0209028	2.1636
ENSRNOG00000014650	Sema4g	0.0046281	0.737525
ENSRNOG00000004033	Sema6a	0.0343657	1.91805
ENSRNOG00000021101	Sema6c	0.0408497	0.595333
ENSRNOG00000017078	Sepn1	0.0357487	1.54209
ENSRNOG00000002182	Sept11	0.0226121	1.70389
ENSRNOG00000017952	Sept2	0.0164847	1.3462
ENSRNOG00000043182	Sept6	0.0350825	1.79988
ENSRNOG00000006545	Sept7	0.028679	1.30196
ENSRNOG00000032669	Serpina1	0.0026357	0.795852
ENSRNOG00000011141	Serpina11	0.0271858	0.818016
ENSRNOG00000009788	Serpina4	0.00422614	0.819412
ENSRNOG00000009438	Serpina6	0.00133313	0.713268
ENSRNOG00000011081	Serpina7	0.0383079	1.79337
ENSRNOG00000016581	Serpinb1a	0.047198	1.5077
ENSRNOG00000017962	Serpinb6	0.0270964	1.57792
ENSRNOG00000016420	Serpinb6b	0.0445279	1.5008
[truncated: 692 more rows]

## Sheet: LGZGvsNAFLD DEGs
DEGs in LGZG vs NAFLD group
ENSEMBL_ID	Gene_symbol	LGZGvsNAFLD_FDR	LGZGvsNAFLD_FoldChange
ENSRNOG00000020433	Actn4	0.0285017	0.796748
ENSRNOG00000004342	Ahr	0.0462526	0.662527
ENSRNOG00000056596	Alas1	0.00383695	0.644394
ENSRNOG00000033466	Apon	0.0312141	1.32956
ENSRNOG00000004400	Avpr1a	0.0404447	0.62171
ENSRNOG00000016551	Bcl2l11	0.0282148	0.55572
ENSRNOG00000000304	Cd164	0.0391931	0.807001
ENSRNOG00000028946	Cdc42ep4	0.00295213	0.540031
ENSRNOG00000003357	Col3a1	0.00621732	0.734368
ENSRNOG00000000053	Crp	0.0462275	0.806256
ENSRNOG00000021405	Cyp2c7	0.0454059	0.758949
ENSRNOG00000012458	Cyp2e1	0.0322708	1.26656
ENSRNOG00000020308	Ech1	0.0258269	1.41189
ENSRNOG00000006331	Elovl5	0.0028937	0.588552
ENSRNOG00000058186	Errfi1	0.0272739	0.765031
ENSRNOG00000020440	Fads2	0.0405047	0.727109
ENSRNOG00000014288	Fn1	0.0162276	0.764369
ENSRNOG00000013397	Foxo1	0.0316807	0.493584
ENSRNOG00000000299	Foxo3	0.0123126	0.425666
ENSRNOG00000016242	Fzd1	0.0254751	0.519896
ENSRNOG00000061527	Gck	0.0173975	0.410351
ENSRNOG00000048874	Gckr	0.0456611	0.646133
ENSRNOG00000015654	Ghr	0.0189109	0.749246
ENSRNOG00000001235	Gna12	0.0476258	0.756865
ENSRNOG00000001242	Gstt3	0.0467752	1.35627
ENSRNOG00000017523	H6pd	0.0258375	0.791659
ENSRNOG00000021200	Hfe2	0.0283552	1.63692
ENSRNOG00000034066	Hspa8	0.0274328	0.790508
ENSRNOG00000002050	Igfbp7	0.0399685	0.723319
ENSRNOG00000020811	Il6r	0.00281262	0.716653
ENSRNOG00000011250	Inmt	0.0212402	2.93334
ENSRNOG00000006859	Insig1	0.00282093	0.400167
ENSRNOG00000049900	Irf2bp2	0.0371882	0.541923
ENSRNOG00000017808	Klf15	0.0159548	0.67756
ENSRNOG00000032560	LOC100910877	0.0210234	1.24693
ENSRNOG00000004377	Lpin1	6.6518e-06	0.405633
ENSRNOG00000025053	Lrp1	0.0157572	0.822853
ENSRNOG00000015911	Lrp5	0.0269686	0.720307
ENSRNOG00000016037	Mafb	0.0247235	0.533254
ENSRNOG00000001376	Mettl7a	0.0326671	1.40695
ENSRNOG00000014948	Osgin1	0.0043164	2.36002
ENSRNOG00000028616	Pck1	0.0158389	0.810237
ENSRNOG00000029735	Pid1	0.0473608	0.795672
ENSRNOG00000018903	Pik3r1	0.00281349	0.535
ENSRNOG00000004205	Pkdcc	0.0454102	0.594103
ENSRNOG00000018494	Ppp1r3c	1.41615e-07	0.360724
ENSRNOG00000045553	Proser2	0.0248625	0.550491
ENSRNOG00000005271	Rapgef5	0.0474317	0.490079
ENSRNOG00000002345	Rasgef1b	0.009741	0.428977
ENSRNOG00000029651	Rdh16,LOC100365958	0.0400212	0.80567
ENSRNOG00000017244	Rnf186	0.0329299	4.72577
ENSRNOG00000013552	Scd1	0.0226628	0.560725
ENSRNOG00000004403	Slc25a32	3.78242e-05	0.440038
ENSRNOG00000006305	Slc38a2	1.01933e-06	0.482765
ENSRNOG00000016348	Tat	0.00369751	0.617733
ENSRNOG00000011612	Tdo2	0.0196988	0.76814
ENSRNOG00000030625	Tf	0.00307414	0.817233
ENSRNOG00000012782	Tmem2	0.0492972	0.6212
ENSRNOG00000007964	Tp53inp1	0.0194743	0.402455
ENSRNOG00000056135	Tsc22d3	0.0177261	0.581641
ENSRNOG00000027784	Tsku	0.0459984	0.693057
ENSRNOG00000006972	Zfp189	0.0096961	0.365585
ENSRNOG00000047351	#N/A	0.0104642	5.1182
ENSRNOG00000054945	#N/A	0.0442596	4.22846
ENSRNOG00000060518	#N/A	0.00453464	4.13287
ENSRNOG00000043866	#N/A	0.00180116	2.12333
ENSRNOG00000062027	#N/A	0.0209303	1.95181
ENSRNOG00000030478	#N/A	0.0449637	1.4376
ENSRNOG00000059851	#N/A	0.0311461	0.777949
