# Supplementary material for: Lingguizhugan decoction improves non-alcoholic fatty liver disease by altering insulin resistance and lipid metabolism related genes: a whole trancriptome study by RNA-Seq
Source: Oncotarget. 2017 Jul 28;8(47):82621–31. doi: 10.18632/oncotarget.19734 (PMC5669915; doi:10.18632/oncotarget.19734)
Supplement: Supplementary file 3 [file oncotarget-08-82621-s003.xls]

## Sheet: go-bp
Category	Term	PValue	Genes
GOTERM_BP_DIRECT	cellular response to insulin stimulus	5.48583e-05	ENSRNOG00000013397, ENSRNOG00000006859, ENSRNOG00000056596, ENSRNOG00000004377, ENSRNOG00000018903
GOTERM_BP_DIRECT	response to drug	0.00185559	ENSRNOG00000014288, ENSRNOG00000056596, ENSRNOG00000000299, ENSRNOG00000016242, ENSRNOG00000034066, ENSRNOG00000018903
GOTERM_BP_DIRECT	aging	0.00193665	ENSRNOG00000025053, ENSRNOG00000000299, ENSRNOG00000034066, ENSRNOG00000003357, ENSRNOG00000018903
GOTERM_BP_DIRECT	response to fatty acid	0.00201587	ENSRNOG00000013552, ENSRNOG00000006859, ENSRNOG00000018903
GOTERM_BP_DIRECT	positive regulation of apoptotic process	0.00250152	ENSRNOG00000013397, ENSRNOG00000016551, ENSRNOG00000000299, ENSRNOG00000014948, ENSRNOG00000007964
GOTERM_BP_DIRECT	response to estradiol	0.00479637	ENSRNOG00000006859, ENSRNOG00000004342, ENSRNOG00000034066, ENSRNOG00000018903
GOTERM_BP_DIRECT	blood vessel development	0.00635752	ENSRNOG00000013397, ENSRNOG00000004342, ENSRNOG00000003357
GOTERM_BP_DIRECT	regulation of transcription from RNA polymerase II promoter	0.00654609	ENSRNOG00000013397, ENSRNOG00000004342, ENSRNOG00000000299, ENSRNOG00000016037, ENSRNOG00000004377
GOTERM_BP_DIRECT	response to nickel cation	0.0068265	ENSRNOG00000056596, ENSRNOG00000034066
GOTERM_BP_DIRECT	positive regulation of transcription from RNA polymerase II promoter	0.00693168	ENSRNOG00000013397, ENSRNOG00000004342, ENSRNOG00000000299, ENSRNOG00000016037, ENSRNOG00000021200, ENSRNOG00000004377, ENSRNOG00000018903
GOTERM_BP_DIRECT	cell-matrix adhesion	0.00745518	ENSRNOG00000014288, ENSRNOG00000016551, ENSRNOG00000003357
GOTERM_BP_DIRECT	response to heat	0.0078388	ENSRNOG00000034066, ENSRNOG00000002050, ENSRNOG00000007964
GOTERM_BP_DIRECT	negative regulation of transcription from RNA polymerase II promoter	0.00809253	ENSRNOG00000013397, ENSRNOG00000004342, ENSRNOG00000056135, ENSRNOG00000000299, ENSRNOG00000021200, ENSRNOG00000004377
GOTERM_BP_DIRECT	cerebral cortex development	0.00863229	ENSRNOG00000025053, ENSRNOG00000003357, ENSRNOG00000006305
GOTERM_BP_DIRECT	cellular response to beta-amyloid	0.0119168	ENSRNOG00000014288, ENSRNOG00000000299
GOTERM_BP_DIRECT	negative regulation of canonical Wnt signaling pathway	0.0128656	ENSRNOG00000013397, ENSRNOG00000000299, ENSRNOG00000016242
GOTERM_BP_DIRECT	positive regulation of transcription, DNA-templated	0.0155772	ENSRNOG00000013397, ENSRNOG00000004342, ENSRNOG00000000299, ENSRNOG00000016242, ENSRNOG00000007964
GOTERM_BP_DIRECT	regulation of neural precursor cell proliferation	0.0203446	ENSRNOG00000013397, ENSRNOG00000000299
GOTERM_BP_DIRECT	lymphocyte homeostasis	0.0203446	ENSRNOG00000016551, ENSRNOG00000004342
GOTERM_BP_DIRECT	fatty acid catabolic process	0.0220218	ENSRNOG00000020308, ENSRNOG00000004377
GOTERM_BP_DIRECT	unsaturated fatty acid biosynthetic process	0.0236962	ENSRNOG00000013552, ENSRNOG00000020440
GOTERM_BP_DIRECT	apoptotic process	0.02414	ENSRNOG00000013397, ENSRNOG00000004342, ENSRNOG00000000299, ENSRNOG00000007964
GOTERM_BP_DIRECT	positive regulation of gene expression	0.0250028	ENSRNOG00000014288, ENSRNOG00000034066, ENSRNOG00000018903, ENSRNOG00000007964
GOTERM_BP_DIRECT	negative regulation of osteoclast differentiation	0.0353399	ENSRNOG00000016037, ENSRNOG00000018903
GOTERM_BP_DIRECT	neuronal stem cell population maintenance	0.041933	ENSRNOG00000013397, ENSRNOG00000000299
GOTERM_BP_DIRECT	B cell homeostasis	0.041933	ENSRNOG00000016551, ENSRNOG00000004342
GOTERM_BP_DIRECT	response to ethanol	0.0428536	ENSRNOG00000056596, ENSRNOG00000034066, ENSRNOG00000018903
GOTERM_BP_DIRECT	regulation of reactive oxygen species metabolic process	0.0435745	ENSRNOG00000013397, ENSRNOG00000000299
GOTERM_BP_DIRECT	positive regulation of cell migration	0.0477602	ENSRNOG00000014288, ENSRNOG00000020433, ENSRNOG00000018903
GOTERM_BP_DIRECT	T cell homeostasis	0.0533663	ENSRNOG00000016551, ENSRNOG00000004342
GOTERM_BP_DIRECT	response to dexamethasone	0.0549888	ENSRNOG00000000299, ENSRNOG00000018903
GOTERM_BP_DIRECT	extrinsic apoptotic signaling pathway in absence of ligand	0.0582258	ENSRNOG00000016551, ENSRNOG00000000299
GOTERM_BP_DIRECT	peptide cross-linking	0.0582258	ENSRNOG00000014288, ENSRNOG00000003357
GOTERM_BP_DIRECT	cellular response to BMP stimulus	0.0598403	ENSRNOG00000014288, ENSRNOG00000021200
GOTERM_BP_DIRECT	triglyceride metabolic process	0.0662715	ENSRNOG00000013552, ENSRNOG00000006859
GOTERM_BP_DIRECT	positive regulation of autophagy	0.0678726	ENSRNOG00000013397, ENSRNOG00000007964
GOTERM_BP_DIRECT	negative regulation of fat cell differentiation	0.0774238	ENSRNOG00000013397, ENSRNOG00000006859
GOTERM_BP_DIRECT	negative regulation of BMP signaling pathway	0.0774238	ENSRNOG00000021200, ENSRNOG00000016242
GOTERM_BP_DIRECT	spleen development	0.0774238	ENSRNOG00000016551, ENSRNOG00000004342
GOTERM_BP_DIRECT	response to organic cyclic compound	0.0785111	ENSRNOG00000056596, ENSRNOG00000004342, ENSRNOG00000002050
GOTERM_BP_DIRECT	cellular response to UV	0.0790065	ENSRNOG00000018903, ENSRNOG00000007964
GOTERM_BP_DIRECT	intrinsic apoptotic signaling pathway in response to DNA damage	0.0868804	ENSRNOG00000016551, ENSRNOG00000018903
GOTERM_BP_DIRECT	insulin receptor signaling pathway	0.0931326	ENSRNOG00000013397, ENSRNOG00000018903
GOTERM_BP_DIRECT	thymus development	0.0962432	ENSRNOG00000016551, ENSRNOG00000016037
GOTERM_BP_DIRECT	response to progesterone	0.0977947	ENSRNOG00000034066, ENSRNOG00000018903
GOTERM_BP_DIRECT	cellular response to hormone stimulus	0.0977947	ENSRNOG00000002050, ENSRNOG00000004400
